# Supplementary material for: Comparative transcriptomics reveals striking similarities between the bovine and feline isolates of Tritrichomonas foetus: consequences for in silico drug-target identification
Source: BMC Genomics. 2014 Nov 5;15(1):955. doi: 10.1186/1471-2164-15-955 (PMC4247702; doi:10.1186/1471-2164-15-955)
Supplement: Supplementary file 1 — Additional file 1: Highly expressed proteases of the bovine T. foetus genotype. Two excel documents showing assembled bovine transcript ID (from this study) that presents with a hit to the MEROPs database, in order of the highest estimation of protease expression (RPKM) within the bovine genotype. Transcript length, specific hits to MEROPS proteases family and MEROPS accession numbers are presented. Transcript sequences that successfully produce pairwise alignment to published bovine cysteine proteases are also shown. (XLSX 20 KB) [file 12864_2014_6695_MOESM1_ESM.xlsx]

## Sheet: Sheet2
Bovine genotype - highly expressed proteases (RPKM > 500)
Transcript ID	Matched to published CP	Length	RPKM	Protease family	Associated MEROPS accession
Bc12_comp7439_c0_seq2	CP8 (Huang et al)	1006	185843	C01A, I29	MER002336, MER002752, MER102838, MER062654,MER018403
Bc12_comp7439_c0_seq1	CP13|CP8 (Huang et al)	980	112626	C01A	MER002336, MER002752, MER102838, MER021937, MER018403
Bc12_comp9949_c0_seq1	CP14 (Hunag et al)	836	46458.2	C01A, I29	MER002336, MER062654, MER023023
Bc12_comp3349_c0_seq1		758	41073.4	C01A,I29	MER002336, MER102838, MER018403
Bc12_comp10065_c0_seq1		1193	16774.3	C13	MER000843, MER185284
Bc12_comp10072_c0_seq1	CP9 (Huang et al)	1015	16115.3	C01A, I29	MER002336, MER062654, MER000675, MER102838, MER018403
Bc12_comp10045_c0_seq1		3400	13733.1	S08A	MER016507, MER087358
Bc12_comp10193_c0_seq1		1478	10830	M20A	MER173790
Bc12_comp3184_c0_seq1	CP21 (Hunag et al)	1004	9375.08	C01A, I29	MER002336, MER002752, MER102838, MER028760,MER018403
Bc12_comp5710_c0_seq1		1565	8945.52	M24A	MER011746, MER005690
Bc12_comp10242_c0_seq1		1620	8588.75	M20C	MER001283, MER013417
Bc12_comp7448_c0_seq2	CP20 (Hunag et al)	1010	8429.85	C01A, I29	MER002336, MER002752, MER062654, MER102838, MER018403
Bc12_comp10252_c0_seq1	CP15 (Hunag et al)	1053	8067.98	C01A, I29	MER002336, MER062654, MER000687, MER018403
Bc12_comp10275_c0_seq1		1457	7359.89	M20A	MER078517, MER152003
Bc12_comp10353_c0_seq1		888	7130.05	C14B	MER138488, MER138634, MER163571
Bc12_comp3229_c0_seq1		802	6945.1	C14B	MER087329, MER039464
Bc12_comp10441_c0_seq1		999	6311.79	M67A, M67X	MER003198, MER029970, MER021886
Bc12_comp10350_c0_seq1		1399	6162.89	M24B	MER001248, MER028601
Bc12_comp9683_c0_seq3	CP1_AUS (Slapeta et al)	1020	6137.1	C01A, I29	MER002336, MER062654, MER000691, MER018403
Bc12_comp9897_c0_seq2		3381	6115.87	S08A	MER016507, MER163222, MER165575, MER025145, MER040490
Bc12_comp10452_c0_seq1		712	6029.72	T01A	MER000551
Bc12_comp9897_c0_seq1		3414	6016.34	S08A	MER016507, MER163222, MER165575, MER025145, MER040490
Bc12_comp10464_c0_seq1		1133	6001.83	A01A	MER052647
Bc12_comp10406_c0_seq1	CP5 (Huang et al)	1036	5888.65	C01A, I29	MER002336, MER002752, MER102838, MER000687, MER018403
Bc12_comp10526_c0_seq1		642	5542.33	T01A	MER001710
Bc12_comp9897_c0_seq3		2158	5540.37	S08A	MER040556, MER004123, MER016991, MER040490
Bc12_comp9897_c0_seq4		2191	5393.95	S08A	MER040556, MER004123, MER016991, MER040490
Bc12_comp10509_c0_seq1		757	5361.43	T01A	MER000553
Bc12_comp10500_c0_seq1		784	5206.57	T01A	MER004371, MER056375
Bc12_comp10568_c0_seq1		782	5109.28	C14B	MER087329, MER087329
Bc12_comp10646_c0_seq1		815	5013.09	C14B	MER087329, MER039461
Bc12_comp10579_c0_seq1		792	4974.41	T01A	MER016363, MER000557
Bc12_comp10499_c0_seq1		2057	4971.63	M49	MER003564
Bc12_comp10563_c0_seq1		1555	4685.64	S28	MER011758, MER162965, MER093133
Bc12_comp10640_c0_seq1		611	4528.54	T01A	MER180445
Bc12_comp10461_c0_seq1		1326	4523.55	M24A	MER001728, MER056262
Bc12_comp10569_c0_seq1		706	4321.32	T01A	MER001711
Bc12_comp10698_c0_seq1		837	4275.2	T01A	MER000542
Bc12_comp10684_c0_seq1		823	4164.16	T01A	MER142758
Bc12_comp10771_c0_seq1		1597	3997.84	C01A	MER158793, MER175676, MER020170
Bc12_comp10622_c0_seq1		590	3933.29	S26B	MER118374, MER017120
Bc12_comp10651_c0_seq1		741	3847.93	T01A	MER000549, MER000557
Bc12_comp10598_c0_seq1		933	3847.25	S09X	MER031551
Bc12_comp10722_c0_seq1		1320	3812.82	M28E	MER100667
Bc12_comp10641_c0_seq1	CP6 (Huang et al)	852	3430.7	C01A, I29	MER002336, MER018403
Bc12_comp10954_c0_seq1		2092	3430.62	M03A	MER001161, MER001149
Bc12_comp10850_c0_seq1		698	3331.55	T01A	MER001645, MER056206
Bc12_comp10859_c0_seq1		814	3261.63	T01A	MER125756, MER056207
Bc12_comp10726_c0_seq1		1001	3205.79	C14B	MER040529, MER16357
Bc12_comp10791_c0_seq1		1525	3181.96	C01A	MER005413, MER002233, MER003417
Bc12_comp10981_c0_seq1		1308	2977.14	M20B	MER001421
Bc12_comp7448_c0_seq1		1023	2948.54	C01A	MER002336, MER002752, MER062654, MER102838
Bc12_comp10910_c0_seq1		1394	2943.46	M28E	MER100667
Bc12_comp10991_c0_seq1		981	2890.85	S33	MER036069
Bc12_comp9683_c0_seq1		1008	2817.63	C01A	MER002336, MER102838, MER018403, MER060080
Bc12_comp11019_c0_seq1		1443	2743.84	C01A	MER005413,MER102838, MER016095
Bc12_comp10966_c0_seq1		872	2720.32	T01A	MER000554, MER000557
Bc12_comp11199_c0_seq1		756	2686.37	T01A	MER000554, MER056375
Bc12_comp7342_c1_seq1	CP7_AUS (Slapeta et al)	246	2638.28	C01A	MER002336
Bc12_comp11033_c0_seq1		714	2631.08	T01A	MER001645, MER056206
Bc12_comp5175_c0_seq1		1267	2540.71	M24A	MER001728, MER056262, MER005690
Bc12_comp4701_c0_seq1		1344	2454.37	C19	MER001882, MER140010, MER014121
Bc12_comp11217_c0_seq1		921	2414.26	C14B	MER138488, MER039476
Bc12_comp7342_c0_seq1		236	2401.53	C01A	MER002336
Bc12_comp11131_c0_seq1		719	2369.22	C12	MER000836, MER024886
Bc12_comp11303_c0_seq1		1688	2350.63	M20A	MER144543, MER092152
Bc12_comp11307_c0_seq1	CP19 (Huang et al)	1104	2195.28	C01A, I29	MER158394, MER102838, MER018403
Bc12_comp11282_c0_seq1		1294	2092.76	S54	MER015630
Bc12_comp11379_c0_seq1		994	2076.25	C01A, I29	MER002336, MER062654, MER003756, MER018403
Bc12_comp11554_c0_seq1		1302	2075.83	M18	MER003372, MER024893
Bc12_comp7837_c0_seq1		2547	2066.45	M01	MER135234, MER047667, MER159908
Bc12_comp11332_c0_seq1		1220	2048.75	C13	MER001800
Bc12_comp11286_c0_seq1		1292	1993.32	A22A	MER005221, MER162035, MER005233, MER179659
Bc12_comp11481_c0_seq1		891	1986.9	C14B	MER138634
Bc12_comp3677_c0_seq1		3048	1892.36	M24X	MER026495
Bc12_comp3363_c0_seq1		752	1890.53	T01A	MER014070
Bc12_comp11301_c0_seq1		894	1881.11	T01A	MER014070
Bc12_comp11451_c0_seq1		1308	1807.05	M24A	MER011746, MER056262
Bc12_comp11765_c0_seq1		766	1745.82	A33	MER057496
Bc12_comp8904_c0_seq2		1872	1682.17	M67X	MER030133, MER030134
Bc12_comp11688_c0_seq1		1075	1672.98	C14B	MER040529, MER044996
Bc12_comp11949_c0_seq1		2052	1573.92	C19	MER002066, MER014118, MER098143, MER062532
Bc12_comp9683_c0_seq2		1025	1442.4	C01A,I29	MER002336, MER146035, MER018403
Bc12_comp7401_c0_seq1	CP17 (Hunag et al)	1365	1423.69	C01A, I29	MER002336, MER002752, MER102838, MER005874, MER018403
Bc12_comp11844_c0_seq1		1192	1405.49	M24B	MER001248, MER004931
Bc12_comp12222_c0_seq1		930	1396.3	S33	MER031618
Bc12_comp11870_c0_seq1		1089	1292.82	C01A, I29	MER002336, MER102838, MER018403
Bc12_comp12424_c0_seq1		1348	1256.22	S28	MER011758, MER003962, MER162965
Bc12_comp12037_c0_seq1		1651	1251.31	C01A	MER005413, MER175676, MER102838
Bc12_comp12344_c0_seq1		1012	1209.23	S33	MER036069, MER037853
Bc12_comp12406_c0_seq1		941	1208.54	S33	MER031618, MER036049
Bc12_comp12359_c0_seq1		2003	1188.52	C19	MER094084, MER014772, MER014114
Bc12_comp3517_c0_seq1		1422	1181.52	M16X, M16B	MER092828, MER107198, MER001413
Bc12_comp12599_c0_seq1		1113	1143.84	S09X	MER031551
Bc12_comp12551_c0_seq1		1640	1139.66	S28	MER162965, MER003969
Bc12_comp2396_c0_seq1	CP18 (Hunag et al.)	458	1125.08	C01A, I29	MER002336, MER018403
Bc12_comp4787_c0_seq1		2941	1106.28	M16C	MER014056, MER015088
Bc12_comp12433_c0_seq1		2015	1103.49	S09X, S09B	MER000263, MER005196
Bc12_comp12497_c0_seq1		2567	1088.23	C19	MER014772, MER005427, MER001795, MER056564
Bc12_comp12819_c0_seq1		991	1059.21	S54	MER015630
Bc12_comp3432_c0_seq1		1227	1045.78	C14B	MER040529
Bc12_comp12503_c0_seq1		1114	1045.15	C01A, I29	MER028817, MER002752, MER000675, MER003756, MER018403
Bc12_comp2396_c1_seq1	CP18 (Hunag et al.)	533	1023.52	C01A	MER002336, MER175676, MER102838
Bc12_comp12661_c0_seq1		399	997.51	C01A, I29	MER000649, MER000649
Bc12_comp8677_c0_seq1		1841	918.665	S54	MER047976, MER015460
Bc12_comp13031_c0_seq1		1303	898.442	C01A, I29	MER002336, MER002752, MER062654, MER018403
Bc12_comp12649_c0_seq1		1272	897.392	M24B	MER013463
Bc12_comp2492_c0_seq1		1041	889.556	C14B	MER040529
Bc12_comp12996_c0_seq1		414	867.795	C01A	MER002336, MER062654, MER005647, MER019717
Bc12_comp12537_c0_seq1		1161	866.632	C01A, I29	MER002336, MER102838, MER003756, MER146035, MER018403
Bc12_comp12492_c0_seq1		1350	866.376	M18	MER003374
Bc12_comp13201_c0_seq1		1104	858.502	C01A, I29	MER002336, MER002752, MER127154, MER020523, MER018403
Bc12_comp13009_c0_seq1		992	846.298	C01A, I29	MER002336, MER002752, MER062654, MER022816
Bc12_comp2387_c0_seq1		1035	823.444	C01A, I29	MER002336, MER002752, MER062654, MER021446, MER018403
Bc12_comp13376_c0_seq1		984	819.742	C01A, I29	MER002336, MER002752, MER020825, MER018367
Bc12_comp13509_c0_seq1		1336	806.737	M24B	MER001248, MER013463
Bc12_comp12788_c0_seq1		1377	796.976	M48A	MER002635
Bc12_comp13574_c0_seq1		569	777.826	C15	MER014626
Bc12_comp12864_c0_seq1		1324	765.15	M18	MER003372, MER024893
Bc12_comp11766_c0_seq1		3462	754.012	C19	MER002896, MER052129
Bc12_comp2869_c1_seq1		618	747.926	M67A	MER003198
Bc12_comp13604_c0_seq1		1018	742.841	C01A, I29	MER002336, MER002752, MER102838, MER062654, MER018403
Bc12_comp2586_c1_seq1		3023	735.888	S08A	MER016507, MER085659, MER049205, MER063201
Bc12_comp13625_c0_seq1		1411	719.477	M24B	MER001248, MER004931
Bc12_comp13192_c0_seq1		1075	713.326	T02	MER085244, MER017326
Bc12_comp9426_c0_seq1		1249	695.529	C01A, I29	MER002336, MER002752, MER102838, MER028760, MER018403
Bc12_comp13884_c0_seq1		1034	686.182	C01A	MER002336, MER002752, MER062654, MER102838
Bc12_comp3012_c0_seq1		929	674.626	C88, C85	MER116559, MER123453
Bc12_comp7515_c0_seq1		835	672.4	C12	MER000836, MER024886
Bc12_comp2079_c0_seq1		1266	661.038	M18	MER003372
Bc12_comp13426_c0_seq1		1289	658.301	M18	MER003372, MER015303
Bc12_comp2267_c0_seq1		394	654.589	T01A	MER000558
Bc12_comp13011_c0_seq1		3300	645.012	S08A	MER085659, MER001467
Bc12_comp2267_c1_seq1		457	643.313	T01A	MER125756
Bc12_comp13205_c0_seq1		1017	640.254	C01A, I29	MER110321, MER062654, MER018403
Bc12_comp2277_c1_seq1		389	635.719	T01A	MER001710
Bc12_comp14521_c0_seq1		1012	602.516	C01A, I29	MER000622, MER102838, MER019364, MER018403
Bc12_comp14410_c0_seq1		2007	581.707	C19	MER069063, MER049691, MER162313, MER118462
Bc12_comp13294_c0_seq1	CP4_Aus (Slapeta et al)	999	551.923	C01A, I29	MER002331, MER102838, MER018403
Bc12_comp14204_c0_seq1		1221	551.102	M22	MER005592, MER030859, MER075205
Bc12_comp14798_c0_seq1		1553	543.66	S28	MER162965
Bc12_comp14317_c0_seq1		1280	537.309	M18	MER001255, MER005460
Bc12_comp2869_c0_seq1		349	509.387	M67A	MER003198
Bc12_comp2253_c0_seq1		1824	508.564	S54	MER015633
Bc12_comp7605_c0_seq1		2060	505.945	S09C	MER000408
Bc12_comp9904_c0_seq1		3213	502.102	S08A	MER085659, MER016507
Bc12_comp7363_c0_seq1		958	501.87	A22A	MER162035
Bc12_comp13024_c0_seq1		1362	499.505	S09X	MER031551
