# Supplementary material for: Comparative transcriptomics reveals striking similarities between the bovine and feline isolates of Tritrichomonas foetus: consequences for in silico drug-target identification
Source: BMC Genomics. 2014 Nov 5;15(1):955. doi: 10.1186/1471-2164-15-955 (PMC4247702; doi:10.1186/1471-2164-15-955)
Supplement: Supplementary file 2 — Additional file 2: Highly expressed proteases of the feline T. foetus genotype. Two excel documents showing assembled feline transcript ID (from this study) that presents with a hit to the MEROPs database, in order of the highest estimation of protease expression (RPKM) within the feline genotype. Transcript length, specific hits to MEROPS proteases family and MEROPS accession numbers are presented. Transcript sequences that successfully produce pairwise alignment to published feline cysteine proteases are also shown. (XLSX 41 KB) [file 12864_2014_6695_MOESM2_ESM.xlsx]

## Sheet: Sheet1
	Count	Length	RPKM		1518707
G10_comp7071_c0_seq1	331135	1002	217602
G10_comp7078_c0_seq1	149362	927	106093
G10_comp7117_c0_seq1	132701	1532	57035
G10_comp7141_c0_seq1	48078	853	37112.8
G10_comp7256_c0_seq1	30733	964	20992
G10_comp7274_c0_seq1	32551	1175	18241.2
G10_comp7344_c0_seq1	16639	719	15237.9
G10_comp7352_c0_seq1	28251	1283	14498.8
G10_comp7281_c0_seq1	70457	3350	13848.6
G10_comp6887_c0_seq1	68795	3314	13668.8
G10_comp7357_c0_seq1	19241	936	13535.6
G10_comp7440_c0_seq1	10875	662	10816.8
G10_comp7365_c0_seq1	21021	1414	9788.81				G10_comp4902_c0_seq1	CP1 (Slapeta et al)
G10_comp7521_c0_seq1	8609	622	9113.57				G10_comp6863_c0_seq4	CP1 (Slapeta et al)
G10_comp7428_c0_seq1	17493	1334	8634.45				G10_comp13794_c0_seq1	CP1 (Slapeta et al)
G10_comp7522_c0_seq1	10106	784	8487.68				G10_comp14418_c0_seq1	CP9 (Slapeta et al)
G10_comp7532_c0_seq1	12836	1006	8401.52				G10_comp15040_c0_seq1	CP6 (Slapeta et al)
G10_comp7520_c0_seq1	9607	755	8378.51				G10_comp15708_c0_seq1	CP4 (Slapeta et al)
G10_comp7571_c0_seq1	9227	766	7931.54				G10_comp22438_c0_seq1	CP2 (Slapeta et al)
G10_comp7586_c0_seq1	9761	820	7838.02				G10_comp30455_c0_seq1	CP2 (Slapeta et al)
G10_comp5037_c0_seq1	2532	236	7064.44				G10_comp30455_c0_seq1	CP5 (Slapeta et al)
G10_comp4282_c0_seq1	14581	1362	7049.14
G10_comp5037_c1_seq1	2627	247	7003.08
G10_comp7573_c0_seq1	14004	1323	6969.77
G10_comp7635_c0_seq1	7797	754	6808.98
G10_comp7731_c0_seq1	21395	2101	6705.21
G10_comp7700_c0_seq1	8872	876	6668.73
G10_comp7693_c0_seq1	7713	790	6428.69
G10_comp7610_c0_seq1	6754	699	6362.24
G10_comp7696_c0_seq1	7175	789	5987.85
G10_comp7703_c0_seq1	6390	708	5942.83
G10_comp7832_c0_seq1	13000	1471	5819.11
G10_comp7675_c0_seq1	17571	2055	5630.03
G10_comp7752_c0_seq1	7479	953	5167.45
G10_comp7774_c0_seq1	6785	875	5105.85
G10_comp7745_c0_seq1	5690	748	5008.83
G10_comp7843_c0_seq1	12504	1768	4656.85
G10_comp8009_c0_seq1	5778	850	4475.94
G10_comp7997_c0_seq1	4956	771	4232.56
G10_comp8065_c0_seq1	8496	1329	4209.35
G10_comp3206_c0_seq1	7992	1263	4166.56
G10_comp7976_c0_seq1	4309	715	3968.23
G10_comp8088_c0_seq1	4617	768	3958.45
G10_comp8229_c0_seq1	4471	754	3904.45
G10_comp8163_c0_seq1	4233	722	3860.44
G10_comp8097_c0_seq1	5631	997	3718.92
G10_comp8179_c0_seq1	5128	995	3393.52
G10_comp8298_c0_seq1	3741	809	3044.85
G10_comp8307_c0_seq1	5499	1283	2822.17
G10_comp8191_c0_seq1	15810	3711	2805.22
G10_comp8354_c0_seq1	4103	969	2788.07
G10_comp8299_c0_seq1	6084	1456	2751.4
G10_comp8561_c0_seq1	2974	885	2212.71
G10_comp5152_c0_seq1	6072	1821	2195.57
G10_comp8601_c0_seq1	3942	1251	2074.84
G10_comp2372_c0_seq1	2995	988	1996.02
G10_comp8945_c0_seq1	7024	2521	1834.58
G10_comp8542_c0_seq1	5508	2039	1778.7
G10_comp8409_c0_seq1	3344	1279	1721.56
G10_comp8808_c0_seq1	2794	1071	1717.76
G10_comp9075_c0_seq1	3039	1284	1558.45
G10_comp8826_c0_seq1	6593	3067	1415.45
G10_comp9020_c0_seq1	2193	1112	1298.55
G10_comp9309_c0_seq1	2102	1089	1270.96
G10_comp3315_c0_seq1	3195	1658	1268.86
G10_comp8985_c0_seq1	3384	1828	1218.93
G10_comp9478_c0_seq1	2817	1628	1139.35
G10_comp9612_c0_seq1	1654	964	1129.76
G10_comp3028_c0_seq1	1006	622	1064.96
G10_comp9622_c0_seq1	896	562	1049.78
G10_comp3234_c0_seq1	2264	1454	1025.27
G10_comp2961_c0_seq1	565	368	1010.94
G10_comp9833_c0_seq1	2934	2040	947.013
G10_comp9414_c0_seq1	4181	2936	937.67
G10_comp2832_c0_seq1	1617	1139	934.786
G10_comp2812_c0_seq1	1421	1006	930.084
G10_comp10325_c0_seq1	1201	878	900.688
G10_comp9589_c0_seq1	1888	1388	895.65
G10_comp10045_c0_seq1	1562	1205	853.532
G10_comp6863_c0_seq2	1276	994	845.26
G10_comp10248_c0_seq1	1542	1208	840.511
G10_comp3002_c1_seq1	746	589	833.968
G10_comp10282_c0_seq1	2144	1694	833.369
G10_comp3002_c0_seq1	636	525	797.671
G10_comp3028_c1_seq1	411	342	791.301
G10_comp10424_c0_seq1	1913	1594	790.228
G10_comp10392_c0_seq1	994	831	787.61
G10_comp10516_c0_seq1	1490	1291	759.952
G10_comp3542_c0_seq1	1182	1033	753.43
G10_comp10486_c0_seq1	1068	937	750.512
G10_comp3027_c0_seq1	1095	979	736.474
G10_comp10023_c0_seq1	3525	3160	734.511
G10_comp10568_c0_seq1	1124	1023	723.464
G10_comp10197_c0_seq1	2128	1961	714.529
G10_comp10404_c0_seq1	1371	1276	707.478
G10_comp6483_c0_seq2	4519	4262	698.16
G10_comp10676_c0_seq1	2142	2052	687.334
G10_comp9953_c0_seq1	1331	1308	670.033
G10_comp10293_c0_seq1	1708	1688	666.256
G10_comp10749_c0_seq1	1107	1112	655.494
G10_comp10721_c0_seq1	763	772	650.779
G10_comp10550_c0_seq1	1069	1087	647.551
G10_comp11171_c0_seq1	793	846	617.204
G10_comp11142_c0_seq1	1271	1369	611.319
G10_comp6022_c0_seq1	2526	2863	580.949
G10_comp11111_c0_seq1	1159	1336	571.219
G10_comp11290_c0_seq1	832	974	562.458
G10_comp10799_c0_seq1	2249	2636	561.785
G10_comp10143_c0_seq1	889	1074	545.034
G10_comp11295_c0_seq1	1460	1805	532.601
G10_comp11043_c0_seq1	1514	1943	513.073
G10_comp5025_c0_seq1	728	939	510.495
G10_comp11477_c0_seq1	1010	1316	505.349
G10_comp10518_c0_seq1	2374	3134	498.779
G10_comp6863_c0_seq4	728	995	481.764
G10_comp5986_c0_seq1	809	1134	469.744
G10_comp10780_c0_seq1	893	1265	464.822
G10_comp11607_c0_seq1	395	569	457.1
G10_comp5078_c0_seq1	1324	1959	445.02
G10_comp7053_c0_seq5	2405	3572	443.333
G10_comp7053_c0_seq4	2319	3455	441.956
G10_comp7053_c0_seq8	2323	3515	435.161
G10_comp11092_c0_seq1	2532	3853	432.704
G10_comp9427_c0_seq1	2860	4358	432.12
G10_comp11988_c0_seq1	608	961	416.587
G10_comp11859_c0_seq1	838	1337	412.704
G10_comp11938_c0_seq1	919	1537	393.702
G10_comp11265_c0_seq1	1527	2719	369.791
G10_comp12134_c0_seq1	569	1015	369.124
G10_comp11802_c0_seq1	2018	3611	367.976
G10_comp5025_c0_seq2	405	730	365.307
G10_comp6023_c0_seq1	1867	3369	364.896
G10_comp11794_c0_seq1	655	1189	362.732
G10_comp11574_c0_seq1	1021	1859	361.637
G10_comp11675_c0_seq1	856	1580	356.733
G10_comp12241_c0_seq1	712	1317	355.976
G10_comp11762_c0_seq1	635	1175	355.846
G10_comp11527_c0_seq1	691	1295	351.345
G10_comp12864_c0_seq1	581	1111	344.34
G10_comp12225_c0_seq1	830	1591	343.506
G10_comp3371_c0_seq1	1646	3156	343.415
G10_comp12453_c0_seq1	679	1305	342.598
G10_comp12443_c0_seq1	467	911	337.539
G10_comp2032_c0_seq1	456	906	331.408
G10_comp12424_c0_seq1	780	1578	325.472
G10_comp12451_c0_seq1	452	921	323.15
G10_comp11573_c0_seq1	803	1639	322.599
G10_comp12833_c0_seq1	630	1291	321.322
G10_comp12301_c0_seq1	639	1314	320.207
G10_comp13090_c0_seq1	601	1273	310.865
G10_comp6959_c0_seq2	531	1139	306.971
G10_comp2492_c0_seq1	414	906	300.883
G10_comp11967_c0_seq1	703	1539	300.776
G10_comp11580_c0_seq1	711	1561	299.911
G10_comp1928_c0_seq1	1278	2875	292.697
G10_comp12795_c0_seq1	608	1379	290.312
G10_comp12260_c0_seq1	897	2057	287.134
G10_comp2483_c0_seq1	438	1028	280.548
G10_comp12671_c0_seq1	652	1534	279.865
G10_comp12640_c0_seq1	566	1338	278.539
G10_comp5459_c0_seq1	420	1001	276.275
G10_comp13353_c0_seq1	402	959	276.015
G10_comp2012_c0_seq1	618	1481	274.764
G10_comp12865_c0_seq1	285	688	272.761
G10_comp7056_c0_seq1	1151	2830	267.803
G10_comp2367_c0_seq1	282	698	266.023
G10_comp1942_c0_seq2	738	1834	264.962
G10_comp1992_c0_seq1	546	1381	260.33
G10_comp12243_c0_seq1	1000	2549	258.319
G10_comp1919_c0_seq1	462	1180	257.802
G10_comp11959_c0_seq1	406	1065	251.017
G10_comp13568_c0_seq1	456	1212	247.735
G10_comp4512_c0_seq1	165	450	241.433
G10_comp6959_c0_seq3	408	1121	239.652
G10_comp5488_c0_seq1	343	947	238.49
G10_comp5257_c0_seq1	338	934	238.285
G10_comp12934_c0_seq1	289	803	236.978
G10_comp13217_c0_seq1	735	2062	234.706
G10_comp13466_c0_seq1	389	1094	234.131
G10_comp13398_c0_seq1	1005	2828	233.998
G10_comp6863_c0_seq3	333	940	233.261
G10_comp13786_c0_seq1	571	1631	230.52
G10_comp13868_c0_seq1	301	869	228.072
G10_comp5407_c0_seq1	1077	3238	219.01
G10_comp6642_c3_seq1	924	2782	218.696
G10_comp2022_c0_seq1	987	2984	217.793
G10_comp1941_c0_seq1	424	1284	217.434
G10_comp13794_c0_seq1	196	602	214.381
G10_comp13341_c0_seq1	314	967	213.811
G10_comp6959_c0_seq1	401	1256	210.223
G10_comp2417_c0_seq1	222	698	209.423
G10_comp4551_c0_seq1	135	432	205.767
G10_comp2856_c0_seq1	944	3047	203.998
G10_comp14166_c0_seq1	400	1297	203.07
G10_comp12972_c0_seq1	463	1537	198.35
G10_comp4400_c0_seq1	229	774	194.814
G10_comp14287_c0_seq1	358	1213	194.334
G10_comp14418_c0_seq1	271	958	186.264
G10_comp5489_c1_seq1	300	1070	184.614
G10_comp6483_c0_seq1	1199	4280	184.46
G10_comp14921_c0_seq1	425	1535	182.308
G10_comp14432_c0_seq1	457	1676	179.543
G10_comp14253_c0_seq1	843	3151	176.159
G10_comp14380_c0_seq1	304	1165	171.82
G10_comp14528_c0_seq1	274	1055	171.011
G10_comp14073_c0_seq1	687	2681	168.728
G10_comp14562_c0_seq1	792	3101	168.17
G10_comp14799_c0_seq1	479	1878	167.945
G10_comp14489_c0_seq1	623	2461	166.687
G10_comp4721_c0_seq1	242	973	163.768
G10_comp14391_c0_seq1	138	557	163.136
G10_comp13775_c0_seq1	762	3095	162.114
G10_comp14163_c0_seq1	243	989	161.784
G10_comp4353_c0_seq1	301	1227	161.528
G10_comp14585_c0_seq1	366	1500	160.663
G10_comp4673_c0_seq1	398	1636	160.186
G10_comp4725_c0_seq1	788	3257	159.307
G10_comp14360_c0_seq1	405	1679	158.829
G10_comp14638_c0_seq1	377	1564	158.72
G10_comp4887_c0_seq1	216	902	157.679
G10_comp6863_c0_seq1	231	970	156.807
G10_comp15845_c0_seq1	295	1241	156.522
G10_comp15388_c0_seq1	195	825	155.635
G10_comp15903_c0_seq1	290	1249	152.884
G10_comp4587_c0_seq1	448	1961	150.427
G10_comp6959_c0_seq4	278	1238	147.86
G10_comp16070_c0_seq1	316	1422	146.323
G10_comp15793_c0_seq1	480	2173	145.448
G10_comp4272_c0_seq1	311	1418	144.414
G10_comp15223_c0_seq1	718	3277	144.269
G10_comp14761_c0_seq1	264	1206	144.139
G10_comp15088_c0_seq1	293	1339	144.083
G10_comp4902_c0_seq1	81	373	142.989
G10_comp15007_c0_seq1	168	786	140.738
G10_comp14777_c0_seq1	592	2788	139.815
G10_comp16095_c0_seq1	214	1010	139.514
G10_comp15708_c0_seq1	133	647	135.355
G10_comp16318_c0_seq1	247	1202	135.306
G10_comp14319_c0_seq1	397	1942	134.607
G10_comp5792_c0_seq1	212	1043	133.837
G10_comp15947_c0_seq1	270	1346	132.082
G10_comp3581_c0_seq1	79	412	126.257
G10_comp15303_c0_seq1	68	355	126.127
G10_comp5357_c0_seq2	379	1979	126.101
G10_comp16619_c0_seq1	75	393	125.659
G10_comp14821_c0_seq1	403	2118	125.287
G10_comp16228_c0_seq1	194	1029	124.14
G10_comp15505_c0_seq1	288	1547	122.582
G10_comp15040_c0_seq1	158	851	122.251
G10_comp15969_c0_seq1	195	1069	120.111
G10_comp15778_c0_seq1	250	1386	118.769
G10_comp14117_c0_seq1	557	3141	116.765
G10_comp16900_c0_seq1	186	1059	115.649
G10_comp15499_c0_seq1	348	2000	114.571
G10_comp4171_c0_seq1	142	832	112.381
G10_comp16058_c0_seq1	128	755	111.632
G10_comp16224_c0_seq1	621	3678	111.175
G10_comp15701_c0_seq1	296	1786	109.128
G10_comp16167_c0_seq1	173	1076	105.867
G10_comp17325_c0_seq1	122	773	103.922
G10_comp17778_c0_seq1	146	942	102.054
G10_comp16993_c0_seq1	192	1242	101.79
G10_comp15599_c0_seq1	159	1030	101.645
G10_comp4193_c1_seq1	97	644	99.1772
G10_comp18891_c0_seq1	94	625	99.0316
G10_comp18115_c0_seq1	98	671	96.1678
G10_comp17986_c0_seq1	220	1515	95.6172
G10_comp18889_c0_seq1	157	1091	94.7547
G10_comp3488_c0_seq1	146	1019	94.3419
G10_comp17636_c0_seq1	106	744	93.8121
G10_comp17272_c0_seq1	136	955	93.7695
G10_comp17079_c0_seq1	55	388	93.3377
G10_comp18910_c0_seq1	99	701	92.9915
G10_comp18782_c0_seq1	166	1179	92.7087
G10_comp18617_c0_seq1	98	698	92.4478
G10_comp3971_c0_seq1	89	635	92.2874
G10_comp19265_c0_seq1	117	837	92.0421
G10_comp19075_c0_seq1	39	280	91.7134
G10_comp17843_c0_seq1	121	869	91.6836
G10_comp5554_c0_seq1	167	1210	90.8777
G10_comp19252_c0_seq1	124	904	90.319
G10_comp6642_c0_seq1	89	664	88.2568
G10_comp17605_c0_seq1	355	2713	86.1598
G10_comp18212_c0_seq1	163	1247	86.0691
G10_comp3971_c1_seq1	92	717	84.4879
G10_comp5599_c1_seq1	87	679	84.3676
G10_comp3998_c1_seq1	66	523	83.0937
G10_comp20120_c0_seq1	53	435	80.2255
G10_comp18228_c0_seq1	89	731	80.1676
G10_comp19382_c0_seq1	92	756	80.1294
G10_comp19063_c0_seq1	67	555	79.4891
G10_comp19233_c0_seq1	65	548	78.1014
G10_comp18258_c0_seq1	80	679	77.5794
G10_comp17906_c0_seq1	83	710	76.9743
G10_comp17217_c0_seq1	159	1368	76.5309
G10_comp19846_c0_seq1	71	613	76.2648
G10_comp21795_c0_seq1	52	451	75.9194
G10_comp18670_c0_seq1	247	2189	74.298
G10_comp20581_c0_seq1	101	900	73.8933
G10_comp18856_c0_seq1	104	927	73.872
G10_comp21115_c0_seq1	81	723	73.7688
G10_comp20522_c0_seq1	42	376	73.5508
G10_comp18519_c0_seq1	266	2402	72.918
G10_comp1015_c0_seq1	94	853	72.5613
G10_comp18164_c0_seq1	143	1322	71.2247
G10_comp19863_c0_seq1	94	870	71.1434
G10_comp1227_c0_seq1	72	667	71.0776
G10_comp1291_c0_seq1	61	566	70.9642
G10_comp21669_c0_seq1	108	1008	70.5487
G10_comp18898_c0_seq1	125	1181	69.6925
G10_comp21930_c0_seq1	137	1313	68.704
G10_comp21765_c0_seq1	60	576	68.589
G10_comp5780_c0_seq1	91	874	68.5577
G10_comp19380_c0_seq1	74	714	68.2432
G10_comp20340_c0_seq1	65	637	67.1893
G10_comp18909_c0_seq1	34	334	67.0283
G10_comp20807_c0_seq1	34	336	66.6294
G10_comp18702_c0_seq1	41	407	66.3308
G10_comp5599_c0_seq1	35	348	66.2239
G10_comp21016_c0_seq1	112	1117	66.0223
G10_comp20298_c0_seq1	88	879	65.9204
G10_comp20294_c0_seq1	79	791	65.7622
G10_comp994_c0_seq1	59	594	65.4021
G10_comp360_c0_seq1	100	1049	62.7698
G10_comp20850_c0_seq1	74	778	62.6294
G10_comp21516_c0_seq1	33	353	61.5553
G10_comp16815_c0_seq1	94	1007	61.4645
G10_comp724_c0_seq1	59	635	61.1793
G10_comp21901_c0_seq1	62	670	60.9316
G10_comp18727_c0_seq1	98	1060	60.876
G10_comp19869_c0_seq1	52	564	60.7086
G10_comp23028_c0_seq1	33	363	59.8595
G10_comp426_c1_seq1	58	660	57.8642
G10_comp23385_c0_seq1	39	448	57.3208
G10_comp21376_c0_seq1	83	965	56.6339
G10_comp23173_c0_seq1	71	829	56.3936
G10_comp651_c0_seq1	29	340	56.1623
G10_comp21766_c0_seq1	22	258	56.1473
G10_comp22396_c0_seq1	46	542	55.8836
G10_comp22569_c0_seq1	27	325	54.7024
G10_comp23354_c0_seq1	89	1079	54.3118
G10_comp23844_c0_seq1	31	384	53.1565
G10_comp26347_c0_seq1	23	289	52.403
G10_comp410_c0_seq1	42	531	52.0812
G10_comp21622_c0_seq1	50	634	51.9286
G10_comp25054_c0_seq1	34	437	51.2299
G10_comp23964_c0_seq1	28	362	50.9302
G10_comp22370_c0_seq1	25	330	49.8829
G10_comp21105_c0_seq1	86	1138	49.7602
G10_comp22082_c0_seq1	43	572	49.4992
G10_comp25017_c0_seq1	24	320	49.3841
G10_comp26727_c0_seq1	54	722	49.2473
G10_comp22438_c0_seq1	26	350	48.9138
G10_comp25420_c0_seq1	77	1037	48.892
G10_comp16_c0_seq1	22	297	48.7744
G10_comp21183_c0_seq1	24	325	48.6244
G10_comp24362_c0_seq1	22	299	48.4482
G10_comp21812_c0_seq1	31	425	48.0285
G10_comp3_c1_seq1	21	288	48.0123
G10_comp23489_c0_seq1	33	454	47.8613
G10_comp24307_c0_seq1	30	414	47.7141
G10_comp22836_c0_seq1	45	626	47.333
G10_comp27546_c0_seq1	49	685	47.1012
G10_comp27247_c0_seq1	22	309	46.8803
G10_comp23777_c0_seq1	33	464	46.8298
G10_comp27226_c0_seq1	43	605	46.7993
G10_comp24017_c0_seq1	33	469	46.3305
G10_comp24621_c0_seq1	29	413	46.2353
G10_comp25648_c0_seq1	56	803	45.9196
G10_comp24058_c0_seq1	37	532	45.7948
G10_comp25629_c0_seq1	25	360	45.726
G10_comp25930_c0_seq1	30	438	45.0996
G10_comp3_c0_seq1	19	278	45.0023
G10_comp27362_c0_seq1	35	513	44.9238
G10_comp27221_c0_seq1	56	823	44.8037
G10_comp23568_c0_seq1	32	474	44.4526
G10_comp26472_c0_seq1	27	407	43.6813
G10_comp25671_c0_seq1	18	277	42.7877
G10_comp24129_c0_seq1	16	248	42.481
G10_comp27564_c0_seq1	31	481	42.4368
G10_comp23106_c0_seq1	27	423	42.029
G10_comp23308_c0_seq1	22	345	41.9884
G10_comp26632_c0_seq1	16	251	41.9732
G10_comp25052_c0_seq1	20	315	41.8067
G10_comp27013_c0_seq1	23	366	41.3783
G10_comp25699_c0_seq1	18	288	41.1534
G10_comp23681_c0_seq1	19	306	40.8845
G10_comp27665_c0_seq1	19	308	40.619
G10_comp29048_c0_seq1	38	617	40.5531
G10_comp67_c0_seq1	25	409	40.2479
G10_comp27702_c0_seq1	24	393	40.211
G10_comp28394_c0_seq1	27	443	40.1316
G10_comp27849_c0_seq1	25	415	39.666
G10_comp27303_c0_seq1	18	301	39.376
G10_comp26843_c0_seq1	26	440	38.9087
G10_comp28142_c0_seq1	34	577	38.7998
G10_comp25121_c0_seq1	17	289	38.7326
G10_comp29306_c0_seq1	18	307	38.6065
G10_comp28443_c0_seq1	28	484	38.0924
G10_comp25239_c0_seq1	27	469	37.9068
G10_comp26304_c0_seq1	16	278	37.8967
G10_comp27917_c0_seq1	21	366	37.7802
G10_comp28072_c0_seq1	26	455	37.626
G10_comp28487_c0_seq1	32	564	37.3591
G10_comp29308_c0_seq1	25	441	37.3274
G10_comp26416_c0_seq1	14	247	37.3213
G10_comp26937_c0_seq1	15	265	37.271
G10_comp6182_c1_seq2	19	338	37.0137
G10_comp28126_c0_seq1	20	356	36.9918
G10_comp158_c1_seq1	20	364	36.1788
G10_comp27501_c0_seq1	28	512	36.0092
G10_comp1760_c0_seq1	13	243	35.226
G10_comp29203_c0_seq1	18	337	35.1697
G10_comp30417_c0_seq1	13	245	34.9384
G10_comp689_c1_seq1	19	360	34.7518
G10_comp26050_c0_seq1	15	286	34.5343
G10_comp426_c0_seq1	13	249	34.3772
G10_comp1796_c0_seq1	14	277	33.2793
G10_comp27355_c0_seq1	12	240	32.9227
G10_comp29693_c0_seq1	14	286	32.2321
G10_comp29009_c0_seq1	15	308	32.0676
G10_comp30234_c0_seq1	11	229	31.6288
G10_comp29074_c0_seq1	11	230	31.4913
G10_comp30600_c0_seq1	13	274	31.2406
G10_comp28593_c0_seq1	11	234	30.953
G10_comp31004_c0_seq1	13	280	30.5711
G10_comp27591_c0_seq1	15	328	30.1123
G10_comp31394_c0_seq1	18	395	30.0055
G10_comp31422_c0_seq1	11	244	29.6844
G10_comp29534_c0_seq1	12	267	29.5935
G10_comp28091_c0_seq1	13	293	29.2147
G10_comp6182_c1_seq1	14	319	28.8977
G10_comp31448_c0_seq1	10	229	28.7535
G10_comp30455_c0_seq1	14	322	28.6285
G10_comp30059_c0_seq1	10	235	28.0194
G10_comp31193_c0_seq1	10	243	27.0969
G10_comp31222_c0_seq1	10	250	26.3382
G10_comp31407_c0_seq1	11	281	25.7758
G10_comp31735_c0_seq1	10	260	25.3252
G10_comp31872_c0_seq1	9	243	24.3872
G10_comp32116_c0_seq1	9	243	24.3872
G10_comp31836_c0_seq1	8	220	23.9438
G10_comp32365_c0_seq1	9	262	22.6187
G10_comp27553_c0_seq1	8	240	21.9485
G10_comp31911_c0_seq1	5	207	15.9047

## Sheet: Sheet2
Feline genotype - Highly expressed protease (RPKM > 500)
Transcript ID	Match to published CP	Length	RPKM	Protease family	Associated MEROPS acession
G10_comp7071_c0_seq1	CP7 (Slapeta et al)	1002	217602	C01A, I29	MER002336, MER102838, MER018403
G10_comp7078_c0_seq1		927	106093	C14B	MER138634, MER039476
G10_comp7117_c0_seq1		1532	57035	M20C	MER001283
G10_comp7141_c0_seq1		853	37112.8	C14B	MER087329, MER039464
G10_comp7256_c0_seq1		964	20992	C14B	MER138488
G10_comp7274_c0_seq1		1175	18241.2	C13	MER000843
G10_comp7344_c0_seq1		719	15237.9	T01A	MER000551, MER001710
G10_comp7352_c0_seq1		1283	14498.8	C13	MER001800, MER004009
G10_comp7281_c0_seq1		3350	13848.6	S08A	MER016507, MER026564, MER019280
G10_comp6887_c0_seq1		3314	13668.8	S08A	MER016507, MER040556, MER004123
G10_comp7357_c0_seq1		936	13535.6	C14B	MER138488
G10_comp7440_c0_seq1		662	10816.8	T01A	MER001710, MER056206
G10_comp7365_c0_seq1		1414	9788.81	M24A	MER001728, MER056262
G10_comp7521_c0_seq1		622	9113.57	T01A	MER180445
G10_comp7428_c0_seq1		1334	8634.45	A22A	MER005221, MER162035, MER005233, MER179659
G10_comp7522_c0_seq1		784	8487.68	T01A	MER004371, MER000557,
G10_comp7532_c0_seq1		1006	8401.52	M67A, M67X	MER003198, MER029970, MER021886
G10_comp7520_c0_seq1		755	8378.51	T01A	MER000553
G10_comp7571_c0_seq1		766	7931.54	T01A	MER125756, MER056375
G10_comp7586_c0_seq1		820	7838.02	T01A	MER142758
G10_comp5037_c0_seq1	CP8 (Slapeta et al)	236	7064.44	C01A	MER002336
G10_comp4282_c0_seq1		1362	7049.14	M24A	MER011746, MER005690
G10_comp5037_c1_seq1	CP8 (Slapeta et al)	247	7003.08	C01A	MER002336
G10_comp7573_c0_seq1		1323	6969.77	M20B, M20C	MER001421, MER100564
G10_comp7635_c0_seq1		754	6808.98	C01A, I29	MER002336, MER102838, MER018403
G10_comp7731_c0_seq1		2101	6705.21	M03A	MER001161, MER003110, MER111114, MER015170, MER021317
G10_comp7700_c0_seq1		876	6668.73	T01A	MER000542,
G10_comp7693_c0_seq1		790	6428.69	T01A	MER016363, MER000557
G10_comp7610_c0_seq1		699	6362.24	T01A	MER001711
G10_comp7696_c0_seq1		789	5987.85	T01A	MER000549, MER000557
G10_comp7703_c0_seq1		708	5942.83	T01A	MER001645, MER056206
G10_comp7832_c0_seq1		1471	5819.11	M20A	MER173790, MER041626, MER086913
G10_comp7675_c0_seq1		2055	5630.03	M49	MER003564
G10_comp7752_c0_seq1		953	5167.45	M67X	MER030133
G10_comp7774_c0_seq1		875	5105.85	T01A	MER000554, MER056375
G10_comp7745_c0_seq1		748	5008.83	T01A	MER000549, MER000557
G10_comp7843_c0_seq1		1768	4656.85	C19	MER029822
G10_comp8009_c0_seq1		850	4475.94	C01A, I29	MER002336, MER102838, MER062654, MER000686, MER023023
G10_comp7997_c0_seq1		771	4232.56	T01A	MER000554, MER000557
G10_comp8065_c0_seq1		1329	4209.35	C19	MER001882, MER140010
G10_comp3206_c0_seq1		1263	4166.56	M24A	MER001728, MER056262, MER005690
G10_comp7976_c0_seq1		715	3968.23	T01A	MER001645, MER056206
G10_comp8088_c0_seq1		768	3958.45	T01A	MER014070
G10_comp8229_c0_seq1		754	3904.45	A33	MER057496
G10_comp8163_c0_seq1		722	3860.44	C14B	MER114503
G10_comp8097_c0_seq1		997	3718.92	C01A	MER002336, MER102838, MER019364
G10_comp8179_c0_seq1		995	3393.52	C01A,I29	MER002336, MER002752, MER062654, MER016095, MER018403
G10_comp8298_c0_seq1		809	3044.85	C14B	MER087329, MER114503
G10_comp8307_c0_seq1		1283	2822.17	S54	MER015630
G10_comp8191_c0_seq1		3711	2805.22	C19	MER005427, MER014290, MER162888, MER004663, MER094084
G10_comp8354_c0_seq1		969	2788.07	S33	MER031618, MER036049
G10_comp8299_c0_seq1		1456	2751.4	M20A	MER078517, MER143108
G10_comp8561_c0_seq1		885	2212.71	T01A	MER014070
G10_comp5152_c0_seq1		1821	2195.57	S54	MER047976, MER015460
G10_comp8601_c0_seq1		1251	2074.84	M48A	MER002635, MER002646
G10_comp2372_c0_seq1		988	1996.02	C01A, I29	MER002336, MER102838, MER003756, MER146035, MER018403
G10_comp8945_c0_seq1		2521	1834.58	M01	MER135234, MER047667, MER159908
G10_comp8542_c0_seq1		2039	1778.7	C19	MER094084, MER014772, MER048445, MER045268
G10_comp8409_c0_seq1		1279	1721.56	C14B	MER040529
G10_comp8808_c0_seq1		1071	1717.76	T02	MER085244, MER017326
G10_comp9075_c0_seq1		1284	1558.45	M28E	MER100667
G10_comp8826_c0_seq1		3067	1415.45	S08A	MER085659, MER016507, MER015436
G10_comp9020_c0_seq1		1112	1298.55	C54	MER013559, MER013561
G10_comp9309_c0_seq1		1089	1270.96	C01A, I29	MER028817, MER002752, MER000675, MER003756, MER018403
G10_comp3315_c0_seq1		1658	1268.86	M14B, M14X	MER033179, MER137505
G10_comp8985_c0_seq1		1828	1218.93	C19	MER006258, MER069124
G10_comp9478_c0_seq1		1628	1139.35	M14B, M14X	MER033179, MER033178
G10_comp9612_c0_seq1		964	1129.76	C54	MER013559, MER013567
G10_comp3028_c0_seq1		622	1064.96	M67A	MER003198
G10_comp9622_c0_seq1		562	1049.78	S26B	MER118374, MER017120
G10_comp3234_c0_seq1		1454	1025.27	M16X, M16B	MER092828, MER107198, MER001413
G10_comp2961_c0_seq1		368	1010.94	C13	MER185284
G10_comp9833_c0_seq1		2040	947.013	S09X, S09B	MER000263, MER005196
G10_comp9414_c0_seq1		2936	937.67	M16C, M16A	MER004877, MER015088, MER011096
G10_comp2832_c0_seq1		1139	934.786	S09X	MER031551
G10_comp2812_c0_seq1		1006	930.084	C01A,I29	MER002336, MER002752,MER102838, MER005874, MER018403
G10_comp10325_c0_seq1		878	900.688	S33	MER036069
G10_comp9589_c0_seq1		1388	895.65	M24B	MER001248, MER028601
G10_comp10045_c0_seq1		1205	853.532	M24B	MER013463, MER016544
G10_comp6863_c0_seq2		994	845.26	C01A,I29	MER002336, MER004508, MER018403
G10_comp10248_c0_seq1		1208	840.511	S33	MER031618
G10_comp3002_c1_seq1		589	833.968	C14B	MER114503
G10_comp10282_c0_seq1		1694	833.369	M20A	MER144543, MER092152
G10_comp3002_c0_seq1		525	797.671	C14B	MER040529
G10_comp3028_c1_seq1		342	791.301	M67A	MER003198
G10_comp10424_c0_seq1		1594	790.228	C01A	MER158793, MER062654
G10_comp10392_c0_seq1		831	787.61	C01A, I29	MER002336, MER127154,MER018403
G10_comp10516_c0_seq1		1291	759.952	M18	MER003372, MER024893
G10_comp3542_c0_seq1		1033	753.43	C19	MER039514, MER118462, MER134756, MER141822
G10_comp10486_c0_seq1		937	750.512	C54	MER013559,MER013561
G10_comp3027_c0_seq1		979	736.474	C01A,I29	MER002336, MER102838, MER018403
G10_comp10023_c0_seq1		3160	734.511	C19	MER045513, MER094069, MER000867, MER062532
G10_comp10568_c0_seq1		1023	723.464	C01A, I29	MER002336, MER062654, MER018403
G10_comp10197_c0_seq1		1961	714.529	M01	MER001009, MER002746, MER026830, MER047667
G10_comp10404_c0_seq1		1276	707.478	M18	MER003372
G10_comp6483_c0_seq2		4262	698.16	C19	MER078285, MER078261, MER005877, MER052129
G10_comp10676_c0_seq1		2052	687.334	C19	MER002066, MER014118, MER098143, MER014114
G10_comp9953_c0_seq1		1308	670.033	S09X	MER031551
G10_comp10293_c0_seq1		1688	666.256	A22A	MER005221
G10_comp10749_c0_seq1		1112	655.494	A01A	MER052647, MER107386, MER056647
G10_comp10721_c0_seq1		772	650.779	C14B	MER087329, MER114503
G10_comp10550_c0_seq1		1087	647.551	S54	MER030173
G10_comp11171_c0_seq1		846	617.204	S33	MER036050, MER031611
G10_comp11142_c0_seq1		1369	611.319	C01A	MER005413, MER088804
G10_comp6022_c0_seq1		2863	580.949	S08A	MER085659, MER026564, MER040556
G10_comp11111_c0_seq1		1336	571.219	M24B	MER001248, MER004931
G10_comp11290_c0_seq1		974	562.458	C01A, I29	MER002336, MER182136, MER018403
G10_comp10799_c0_seq1		2636	561.785	C19	MER001795, MER015670, MER014290, MER134756, MER014638
G10_comp10143_c0_seq1		1074	545.034	C12	MER000836, MER003989
G10_comp11295_c0_seq1		1805	532.601	M14B, M14X	MER033179, MER137505
G10_comp11043_c0_seq1		1943	513.073	M48A	MER003824, MER002646
G10_comp5025_c0_seq1		939	510.495	C19	MER078202
G10_comp11477_c0_seq1		1316	505.349	S28	MER011758, MER003962, MER162965
