# Supplementary material for: Comparative transcriptomics reveals striking similarities between the bovine and feline isolates of Tritrichomonas foetus: consequences for in silico drug-target identification
Source: BMC Genomics. 2014 Nov 5;15(1):955. doi: 10.1186/1471-2164-15-955 (PMC4247702; doi:10.1186/1471-2164-15-955)
Supplement: Supplementary file 3 — Additional file 3: Non-host, putative bovine T. foetus genotype druggable domains. Bovine T. foetus non-host (i.e. unique to the parasite) transcripts which presented a positive hit to known druggable domains are presented, along with the EMBL DrugGAbility px number (SCOP domain), the associated pdb code and information regarding the druggable domain found. Transcript IDs are repeated in the table as more than one domain could associated within each transcript. Adherence to the Lipinski rule of 5 for druggablity is presented as “Y” for true or “N” for false. BlastX annotation and length of the assembled transcript is also presented. (XLSX 32 KB) [file 12864_2014_6695_MOESM3_ESM.xlsx]

## Sheet: Sheet1
Putative bovine genotype non-host druggable domains
Transcript ID	Transcript length	BlastX transcript identifier	PX code	PBD code	Druggable domain info	Druggability (Lipinski rule of 5)
Bc12_comp9993_c0_seq1	3564	pyruvate ferredoxin flavodoxin oxidoreductase	152331	2UZA	THIAMIN DIPHOSPHATE-BINDING FOLD (THDP-BINDING) THIAMIN DIPHOSPHATE-BINDING FOLD (THDP-BINDING) PFOR PP MODULE	Y
Bc12_comp9993_c0_seq1	3564	pyruvate ferredoxin flavodoxin oxidoreductase	152326	2UZA	THIAMIN DIPHOSPHATE-BINDING FOLD (THDP-BINDING) THIAMIN DIPHOSPHATE-BINDING FOLD (THDP-BINDING) PFOR PP MODULE -	N
Bc12_comp9993_c0_seq1	3564	pyruvate ferredoxin flavodoxin oxidoreductase	31838	2PDA	THIAMIN DIPHOSPHATE-BINDING FOLD (THDP-BINDING) THIAMIN DIPHOSPHATE-BINDING FOLD (THDP-BINDING) PFOR PP MODULE	Y
Bc12_comp9993_c0_seq1	3564	pyruvate ferredoxin flavodoxin oxidoreductase	31836	2PDA	THIAMIN DIPHOSPHATE-BINDING FOLD (THDP-BINDING) THIAMIN DIPHOSPHATE-BINDING FOLD (THDP-BINDING) PFOR PP MODULE	Y
Bc12_comp9993_c0_seq1	3564	pyruvate ferredoxin flavodoxin oxidoreductase	129796	2C42	THIAMIN DIPHOSPHATE-BINDING FOLD (THDP-BINDING) THIAMIN DIPHOSPHATE-BINDING FOLD (THDP-BINDING) PFOR PP MODULE	Y
Bc12_comp9993_c0_seq1	3564	pyruvate ferredoxin flavodoxin oxidoreductase	129791	2C42	THIAMIN DIPHOSPHATE-BINDING FOLD (THDP-BINDING) THIAMIN DIPHOSPHATE-BINDING FOLD (THDP-BINDING) PFOR PP MODULE	Y
Bc12_comp9993_c0_seq1	3564	pyruvate ferredoxin flavodoxin oxidoreductase	129781	2C3Y	THIAMIN DIPHOSPHATE-BINDING FOLD (THDP-BINDING) THIAMIN DIPHOSPHATE-BINDING FOLD (THDP-BINDING) PFOR PP MODULE	Y
Bc12_comp9993_c0_seq1	3564	pyruvate ferredoxin flavodoxin oxidoreductase	129776	2C3U	THIAMIN DIPHOSPHATE-BINDING FOLD (THDP-BINDING) THIAMIN DIPHOSPHATE-BINDING FOLD (THDP-BINDING) PFOR PP MODULE	Y
Bc12_comp9993_c0_seq1	3564	pyruvate ferredoxin flavodoxin oxidoreductase	129771	2C3U	THIAMIN DIPHOSPHATE-BINDING FOLD (THDP-BINDING) THIAMIN DIPHOSPHATE-BINDING FOLD (THDP-BINDING) PFOR PP MODULE	N
Bc12_comp9993_c0_seq1	3564	pyruvate ferredoxin flavodoxin oxidoreductase	129766	2C3P	THIAMIN DIPHOSPHATE-BINDING FOLD (THDP-BINDING) THIAMIN DIPHOSPHATE-BINDING FOLD (THDP-BINDING) PFOR PP MODULE	Y
Bc12_comp9975_c0_seq1	1593	acetyl- hydrolase	134556	2G39	NAGB/RPIA/COA TRANSFERASE-LIKE NAGB/RPIA/COA TRANSFERASE-LIKE COA TRANSFERASE ALPHA SUBUNIT-LIKE -	N
Bc12_comp9975_c0_seq1	1593	acetyl- hydrolase	134554	2G39	NAGB/RPIA/COA TRANSFERASE-LIKE NAGB/RPIA/COA TRANSFERASE-LIKE COA TRANSFERASE ALPHA SUBUNIT-LIKE	Y
Bc12_comp9975_c0_seq1	1593	acetyl- hydrolase	3150775	2NVV	NAGB/RPIA/COA TRANSFERASE-LIKE NAGB/RPIA/COA TRANSFERASE-LIKE UNMATCHED -	Y
Bc12_comp9975_c0_seq1	1593	acetyl- hydrolase	3150774	2NVV	NAGB/RPIA/COA TRANSFERASE-LIKE NAGB/RPIA/COA TRANSFERASE-LIKE UNMATCHED -	Y
Bc12_comp9975_c0_seq1	1593	acetyl- hydrolase	134553	2G39	NAGB/RPIA/COA TRANSFERASE-LIKE NAGB/RPIA/COA TRANSFERASE-LIKE COA TRANSFERASE ALPHA SUBUNIT-LIKE -	Y
Bc12_comp9975_c0_seq1	1593	acetyl- hydrolase	134555	2G39	NAGB/RPIA/COA TRANSFERASE-LIKE NAGB/RPIA/COA TRANSFERASE-LIKE COA TRANSFERASE ALPHA SUBUNIT-LIKE -	N
Bc12_comp9975_c0_seq1	1593	acetyl- hydrolase	3680892	3QDQ	NAGB/RPIA/COA TRANSFERASE-LIKE NAGB/RPIA/COA TRANSFERASE-LIKE UNMATCHED	Y
Bc12_comp9975_c0_seq1	1593	acetyl- hydrolase	3430728	3GK7	NAGB/RPIA/COA TRANSFERASE-LIKE NAGB/RPIA/COA TRANSFERASE-LIKE UNMATCHED	Y
Bc12_comp9975_c0_seq1	1593	acetyl- hydrolase	3380545	3EH7	NAGB/RPIA/COA TRANSFERASE-LIKE NAGB/RPIA/COA TRANSFERASE-LIKE UNMATCHED	Y
Bc12_comp9975_c0_seq1	1593	acetyl- hydrolase	3160353	2OAS	NAGB/RPIA/COA TRANSFERASE-LIKE NAGB/RPIA/COA TRANSFERASE-LIKE UNMATCHED	Y
Bc12_comp9975_c0_seq1	1593	acetyl- hydrolase	3350549	3D3U	NAGB/RPIA/COA TRANSFERASE-LIKE NAGB/RPIA/COA TRANSFERASE-LIKE UNMATCHED -	N
Bc12_comp9916_c0_seq1	1033	fructose- -bisphosphate aldolase	3650450	3OHI	TIM BETA/ALPHA-BARREL ALDOLASE CLASS II FBP ALDOLASE -	N
Bc12_comp9916_c0_seq1	1033	fructose- -bisphosphate aldolase	3430141	3GAY	TIM BETA/ALPHA-BARREL ALDOLASE CLASS II FBP ALDOLASE -	N
Bc12_comp9916_c0_seq1	1033	fructose- -bisphosphate aldolase	3430166	3GB6	TIM BETA/ALPHA-BARREL ALDOLASE CLASS II FBP ALDOLASE -	N
Bc12_comp9916_c0_seq1	1033	fructose- -bisphosphate aldolase	3120579	2ISW	TIM BETA/ALPHA-BARREL ALDOLASE CLASS II FBP ALDOLASE -	N
Bc12_comp9916_c0_seq1	1033	fructose- -bisphosphate aldolase	3120578	2ISV	TIM BETA/ALPHA-BARREL ALDOLASE CLASS II FBP ALDOLASE -	N
Bc12_comp9916_c0_seq1	1033	fructose- -bisphosphate aldolase	3430070	3GAK	TIM BETA/ALPHA-BARREL ALDOLASE CLASS II FBP ALDOLASE -	N
Bc12_comp9916_c0_seq1	1033	fructose- -bisphosphate aldolase	97923	1RVG	TIM BETA/ALPHA-BARREL ALDOLASE CLASS II FBP ALDOLASE	Y
Bc12_comp9916_c0_seq1	1033	fructose- -bisphosphate aldolase	97922	1RVG	TIM BETA/ALPHA-BARREL ALDOLASE CLASS II FBP ALDOLASE -	Y
Bc12_comp9916_c0_seq1	1033	fructose- -bisphosphate aldolase	97921	1RVG	TIM BETA/ALPHA-BARREL ALDOLASE CLASS II FBP ALDOLASE -	Y
Bc12_comp9916_c0_seq1	1033	fructose- -bisphosphate aldolase	97919	1RV8	TIM BETA/ALPHA-BARREL ALDOLASE CLASS II FBP ALDOLASE -	N
Bc12_comp9916_c0_seq1	1033	fructose- -bisphosphate aldolase	97918	1RV8	TIM BETA/ALPHA-BARREL ALDOLASE CLASS II FBP ALDOLASE	Y
Bc12_comp9916_c0_seq1	1033	fructose- -bisphosphate aldolase	97917	1RV8	TIM BETA/ALPHA-BARREL ALDOLASE CLASS II FBP ALDOLASE -	N
Bc12_comp9916_c0_seq1	1033	fructose- -bisphosphate aldolase	97916	1RV8	TIM BETA/ALPHA-BARREL ALDOLASE CLASS II FBP ALDOLASE -	N
Bc12_comp9916_c0_seq1	1033	fructose- -bisphosphate aldolase	97920	1RVG	TIM BETA/ALPHA-BARREL ALDOLASE CLASS II FBP ALDOLASE -	N
Bc12_comp9915_c0_seq1	314	clan family phytocystatin-like peptidase inhibitor	37998	1EQK	CYSTATIN-LIKE CYSTATIN/MONELLIN CYSTATINS -	N
Bc12_comp9915_c0_seq1	314	clan family phytocystatin-like peptidase inhibitor	3480129	3IMA	CYSTATIN-LIKE CYSTATIN/MONELLIN UNMATCHED -	N
Bc12_comp9914_c0_seq1	3550	pyruvate:ferredoxin homodimeric	152331	2UZA	THIAMIN DIPHOSPHATE-BINDING FOLD (THDP-BINDING) THIAMIN DIPHOSPHATE-BINDING FOLD (THDP-BINDING) PFOR PP MODULE	Y
Bc12_comp9914_c0_seq1	3550	pyruvate:ferredoxin homodimeric	152326	2UZA	THIAMIN DIPHOSPHATE-BINDING FOLD (THDP-BINDING) THIAMIN DIPHOSPHATE-BINDING FOLD (THDP-BINDING) PFOR PP MODULE -	N
Bc12_comp9914_c0_seq1	3550	pyruvate:ferredoxin homodimeric	31838	2PDA	THIAMIN DIPHOSPHATE-BINDING FOLD (THDP-BINDING) THIAMIN DIPHOSPHATE-BINDING FOLD (THDP-BINDING) PFOR PP MODULE	Y
Bc12_comp9914_c0_seq1	3550	pyruvate:ferredoxin homodimeric	31836	2PDA	THIAMIN DIPHOSPHATE-BINDING FOLD (THDP-BINDING) THIAMIN DIPHOSPHATE-BINDING FOLD (THDP-BINDING) PFOR PP MODULE	Y
Bc12_comp9914_c0_seq1	3550	pyruvate:ferredoxin homodimeric	129796	2C42	THIAMIN DIPHOSPHATE-BINDING FOLD (THDP-BINDING) THIAMIN DIPHOSPHATE-BINDING FOLD (THDP-BINDING) PFOR PP MODULE	Y
Bc12_comp9914_c0_seq1	3550	pyruvate:ferredoxin homodimeric	129791	2C42	THIAMIN DIPHOSPHATE-BINDING FOLD (THDP-BINDING) THIAMIN DIPHOSPHATE-BINDING FOLD (THDP-BINDING) PFOR PP MODULE	Y
Bc12_comp9914_c0_seq1	3550	pyruvate:ferredoxin homodimeric	129781	2C3Y	THIAMIN DIPHOSPHATE-BINDING FOLD (THDP-BINDING) THIAMIN DIPHOSPHATE-BINDING FOLD (THDP-BINDING) PFOR PP MODULE	Y
Bc12_comp9914_c0_seq1	3550	pyruvate:ferredoxin homodimeric	129776	2C3U	THIAMIN DIPHOSPHATE-BINDING FOLD (THDP-BINDING) THIAMIN DIPHOSPHATE-BINDING FOLD (THDP-BINDING) PFOR PP MODULE	Y
Bc12_comp9914_c0_seq1	3550	pyruvate:ferredoxin homodimeric	129771	2C3U	THIAMIN DIPHOSPHATE-BINDING FOLD (THDP-BINDING) THIAMIN DIPHOSPHATE-BINDING FOLD (THDP-BINDING) PFOR PP MODULE	N
Bc12_comp9914_c0_seq1	3550	pyruvate:ferredoxin homodimeric	129766	2C3P	THIAMIN DIPHOSPHATE-BINDING FOLD (THDP-BINDING) THIAMIN DIPHOSPHATE-BINDING FOLD (THDP-BINDING) PFOR PP MODULE	Y
Bc12_comp9913_c0_seq1	1037	fructose- -bisphosphate aldolase	3650450	3OHI	TIM BETA/ALPHA-BARREL ALDOLASE CLASS II FBP ALDOLASE -	N
Bc12_comp9913_c0_seq1	1037	fructose- -bisphosphate aldolase	3430141	3GAY	TIM BETA/ALPHA-BARREL ALDOLASE CLASS II FBP ALDOLASE -	N
Bc12_comp9913_c0_seq1	1037	fructose- -bisphosphate aldolase	3430166	3GB6	TIM BETA/ALPHA-BARREL ALDOLASE CLASS II FBP ALDOLASE -	N
Bc12_comp9913_c0_seq1	1037	fructose- -bisphosphate aldolase	3120579	2ISW	TIM BETA/ALPHA-BARREL ALDOLASE CLASS II FBP ALDOLASE -	N
Bc12_comp9913_c0_seq1	1037	fructose- -bisphosphate aldolase	3120578	2ISV	TIM BETA/ALPHA-BARREL ALDOLASE CLASS II FBP ALDOLASE -	N
Bc12_comp9913_c0_seq1	1037	fructose- -bisphosphate aldolase	3430070	3GAK	TIM BETA/ALPHA-BARREL ALDOLASE CLASS II FBP ALDOLASE -	N
Bc12_comp9913_c0_seq1	1037	fructose- -bisphosphate aldolase	97923	1RVG	TIM BETA/ALPHA-BARREL ALDOLASE CLASS II FBP ALDOLASE	Y
Bc12_comp9913_c0_seq1	1037	fructose- -bisphosphate aldolase	97922	1RVG	TIM BETA/ALPHA-BARREL ALDOLASE CLASS II FBP ALDOLASE -	Y
Bc12_comp9913_c0_seq1	1037	fructose- -bisphosphate aldolase	97921	1RVG	TIM BETA/ALPHA-BARREL ALDOLASE CLASS II FBP ALDOLASE -	Y
Bc12_comp9913_c0_seq1	1037	fructose- -bisphosphate aldolase	97919	1RV8	TIM BETA/ALPHA-BARREL ALDOLASE CLASS II FBP ALDOLASE -	N
Bc12_comp9913_c0_seq1	1037	fructose- -bisphosphate aldolase	97918	1RV8	TIM BETA/ALPHA-BARREL ALDOLASE CLASS II FBP ALDOLASE	Y
Bc12_comp9913_c0_seq1	1037	fructose- -bisphosphate aldolase	97917	1RV8	TIM BETA/ALPHA-BARREL ALDOLASE CLASS II FBP ALDOLASE -	N
Bc12_comp9913_c0_seq1	1037	fructose- -bisphosphate aldolase	97916	1RV8	TIM BETA/ALPHA-BARREL ALDOLASE CLASS II FBP ALDOLASE -	N
Bc12_comp9913_c0_seq1	1037	fructose- -bisphosphate aldolase	97920	1RVG	TIM BETA/ALPHA-BARREL ALDOLASE CLASS II FBP ALDOLASE -	N
Bc12_comp9910_c0_seq1	384	ferredoxin	73599	1L5P	BETA-GRASP (UBIQUITIN-LIKE) 2FE-2S FERREDOXIN-LIKE 2FE-2S FERREDOXIN-RELATED -	N
Bc12_comp9910_c0_seq1	384	ferredoxin	73598	1L5P	BETA-GRASP (UBIQUITIN-LIKE) 2FE-2S FERREDOXIN-LIKE 2FE-2S FERREDOXIN-RELATED -	N
Bc12_comp9910_c0_seq1	384	ferredoxin	73600	1L5P	BETA-GRASP (UBIQUITIN-LIKE) 2FE-2S FERREDOXIN-LIKE 2FE-2S FERREDOXIN-RELATED -	N
Bc12_comp9804_c2_seq29	3255	4-alpha-glucanotransferase family protein	121593	1X1N	TIM BETA/ALPHA-BARREL (TRANS)GLYCOSIDASES AMYLASE CATALYTIC DOMAIN	Y
Bc12_comp9804_c2_seq29	3255	4-alpha-glucanotransferase family protein	3580328	2X1I	TIM BETA/ALPHA-BARREL (TRANS)GLYCOSIDASES UNMATCHED	Y
Bc12_comp9804_c2_seq29	3255	4-alpha-glucanotransferase family protein	90499	1FP9	TIM BETA/ALPHA-BARREL (TRANS)GLYCOSIDASES AMYLASE CATALYTIC DOMAIN	Y
Bc12_comp9804_c2_seq29	3255	4-alpha-glucanotransferase family protein	90498	1FP8	TIM BETA/ALPHA-BARREL (TRANS)GLYCOSIDASES AMYLASE CATALYTIC DOMAIN	Y
Bc12_comp9804_c2_seq29	3255	4-alpha-glucanotransferase family protein	3170145	2OWX	TIM BETA/ALPHA-BARREL (TRANS)GLYCOSIDASES UNMATCHED	Y
Bc12_comp9804_c2_seq29	3255	4-alpha-glucanotransferase family protein	3170144	2OWW	TIM BETA/ALPHA-BARREL (TRANS)GLYCOSIDASES UNMATCHED	Y
Bc12_comp9804_c2_seq29	3255	4-alpha-glucanotransferase family protein	3170123	2OWC	TIM BETA/ALPHA-BARREL (TRANS)GLYCOSIDASES UNMATCHED	Y
Bc12_comp9804_c2_seq29	3255	4-alpha-glucanotransferase family protein	59500	1ESW	TIM BETA/ALPHA-BARREL (TRANS)GLYCOSIDASES AMYLASE CATALYTIC DOMAIN	Y
Bc12_comp9804_c2_seq29	3255	4-alpha-glucanotransferase family protein	28789	1CWY	TIM BETA/ALPHA-BARREL (TRANS)GLYCOSIDASES AMYLASE CATALYTIC DOMAIN	Y
Bc12_comp9804_c2_seq29	3255	4-alpha-glucanotransferase family protein	119395	1TZ7	TIM BETA/ALPHA-BARREL (TRANS)GLYCOSIDASES AMYLASE CATALYTIC DOMAIN	Y
Bc12_comp9804_c2_seq29	3255	4-alpha-glucanotransferase family protein	119394	1TZ7	TIM BETA/ALPHA-BARREL (TRANS)GLYCOSIDASES AMYLASE CATALYTIC DOMAIN	Y
Bc12_comp9804_c2_seq29	3255	4-alpha-glucanotransferase family protein	22526	1AC0	PREALBUMIN-LIKE STARCH-BINDING DOMAIN-LIKE STARCH-BINDING DOMAIN -	N
Bc12_comp9804_c2_seq29	3255	4-alpha-glucanotransferase family protein	22524	1ACZ	PREALBUMIN-LIKE STARCH-BINDING DOMAIN-LIKE STARCH-BINDING DOMAIN -	N
Bc12_comp9804_c2_seq29	3255	4-alpha-glucanotransferase family protein	22525	1KUM	PREALBUMIN-LIKE STARCH-BINDING DOMAIN-LIKE STARCH-BINDING DOMAIN -	N
Bc12_comp9804_c2_seq29	3255	4-alpha-glucanotransferase family protein	22523	1KUL	PREALBUMIN-LIKE STARCH-BINDING DOMAIN-LIKE STARCH-BINDING DOMAIN -	N
Bc12_comp5305_c0_seq1	2198	gp63-like	40295	1LML	ZINCIN-LIKE METALLOPROTEASES ( ZINCINS ) CATALYTIC DOMAIN LEISHMANOLYSIN -	N
Bc12_comp4475_c0_seq1	2236	beta-d-glucosideglucohydrolase	3400486	3F93	TIM BETA/ALPHA-BARREL (TRANS)GLYCOSIDASES UNMATCHED -	N
Bc12_comp4475_c0_seq1	2236	beta-d-glucosideglucohydrolase	3400490	3F94	TIM BETA/ALPHA-BARREL (TRANS)GLYCOSIDASES UNMATCHED -	N
Bc12_comp4475_c0_seq1	2236	beta-d-glucosideglucohydrolase	29013	1EX1	TIM BETA/ALPHA-BARREL (TRANS)GLYCOSIDASES NAGZ-LIKE -	N
Bc12_comp4475_c0_seq1	2236	beta-d-glucosideglucohydrolase	121657	1X39	TIM BETA/ALPHA-BARREL (TRANS)GLYCOSIDASES NAGZ-LIKE -	N
Bc12_comp4475_c0_seq1	2236	beta-d-glucosideglucohydrolase	121655	1X38	TIM BETA/ALPHA-BARREL (TRANS)GLYCOSIDASES NAGZ-LIKE -	N
Bc12_comp4475_c0_seq1	2236	beta-d-glucosideglucohydrolase	91099	1LQ2	TIM BETA/ALPHA-BARREL (TRANS)GLYCOSIDASES NAGZ-LIKE -	N
Bc12_comp4475_c0_seq1	2236	beta-d-glucosideglucohydrolase	71612	1J8V	TIM BETA/ALPHA-BARREL (TRANS)GLYCOSIDASES NAGZ-LIKE -	N
Bc12_comp4475_c0_seq1	2236	beta-d-glucosideglucohydrolase	66127	1IEX	TIM BETA/ALPHA-BARREL (TRANS)GLYCOSIDASES NAGZ-LIKE -	N
Bc12_comp4475_c0_seq1	2236	beta-d-glucosideglucohydrolase	66125	1IEW	TIM BETA/ALPHA-BARREL (TRANS)GLYCOSIDASES NAGZ-LIKE -	N
Bc12_comp4475_c0_seq1	2236	beta-d-glucosideglucohydrolase	66123	1IEV	TIM BETA/ALPHA-BARREL (TRANS)GLYCOSIDASES NAGZ-LIKE -	N
Bc12_comp4475_c0_seq1	2236	beta-d-glucosideglucohydrolase	66121	1IEQ	TIM BETA/ALPHA-BARREL (TRANS)GLYCOSIDASES NAGZ-LIKE -	N
Bc12_comp4475_c0_seq1	2236	beta-d-glucosideglucohydrolase	3260607	2X41	TIM BETA/ALPHA-BARREL (TRANS)GLYCOSIDASES UNMATCHED -	N
Bc12_comp4475_c0_seq1	2236	beta-d-glucosideglucohydrolase	3260602	2X40	TIM BETA/ALPHA-BARREL (TRANS)GLYCOSIDASES UNMATCHED -	N
Bc12_comp4475_c0_seq1	2236	beta-d-glucosideglucohydrolase	3260612	2X42	TIM BETA/ALPHA-BARREL (TRANS)GLYCOSIDASES UNMATCHED -	N
Bc12_comp4475_c0_seq1	2236	beta-d-glucosideglucohydrolase	3710427	3SQM	TIM BETA/ALPHA-BARREL (TRANS)GLYCOSIDASES UNMATCHED -	N
Bc12_comp4475_c0_seq1	2236	beta-d-glucosideglucohydrolase	3710424	3SQL	TIM BETA/ALPHA-BARREL (TRANS)GLYCOSIDASES UNMATCHED -	Y
Bc12_comp4475_c0_seq1	2236	beta-d-glucosideglucohydrolase	3300916	3AC0	TIM BETA/ALPHA-BARREL (TRANS)GLYCOSIDASES UNMATCHED -	N
Bc12_comp4475_c0_seq1	2236	beta-d-glucosideglucohydrolase	3300909	3ABZ	TIM BETA/ALPHA-BARREL (TRANS)GLYCOSIDASES UNMATCHED -	N
Bc12_comp4154_c0_seq1	1197	n-acylglucosamine 2-epimerase	3100559	2GZ6	ALPHA/ALPHA TOROID SIX-HAIRPIN GLYCOSIDASES UNMATCHED	Y
Bc12_comp4154_c0_seq1	1197	n-acylglucosamine 2-epimerase	18843	1FP3	ALPHA/ALPHA TOROID SIX-HAIRPIN GLYCOSIDASES N-ACYLGLUCOSAMINE (NAG) EPIMERASE	Y
Bc12_comp4154_c0_seq1	1197	n-acylglucosamine 2-epimerase	18842	1FP3	ALPHA/ALPHA TOROID SIX-HAIRPIN GLYCOSIDASES N-ACYLGLUCOSAMINE (NAG) EPIMERASE -	N
Bc12_comp3894_c0_seq1	1200	glk1_triva ame: full=glucokinase 1 ame: full=glucose kinase 1 ame: full=hexokinase-1 gi	3180529	2Q2R	PFAM PFAM PFAM GLUCOKINASE	Y
Bc12_comp3846_c0_seq1	1708	uncharacterized conserved protein	3570692	3ON6	ALPHA/ALPHA TOROID SIX-HAIRPIN GLYCOSIDASES UNMATCHED -	N
Bc12_comp3846_c0_seq1	1708	uncharacterized conserved protein	3660269	3P2C	ALPHA/ALPHA TOROID SIX-HAIRPIN GLYCOSIDASES UNMATCHED -	N
Bc12_comp3846_c0_seq1	1708	uncharacterized conserved protein	149143	2P0V	ALPHA/ALPHA TOROID SIX-HAIRPIN GLYCOSIDASES CPF0428-LIKE	N
Bc12_comp3846_c0_seq1	1708	uncharacterized conserved protein	149142	2P0V	ALPHA/ALPHA TOROID SIX-HAIRPIN GLYCOSIDASES CPF0428-LIKE -	N
Bc12_comp3846_c0_seq1	1708	uncharacterized conserved protein	3690466	3QT3	ALPHA/ALPHA TOROID SIX-HAIRPIN GLYCOSIDASES UNMATCHED	Y
Bc12_comp3846_c0_seq1	1708	uncharacterized conserved protein	3690467	3QT9	ALPHA/ALPHA TOROID SIX-HAIRPIN GLYCOSIDASES UNMATCHED -	N
Bc12_comp3846_c0_seq1	1708	uncharacterized conserved protein	148478	2NVP	ALPHA/ALPHA TOROID SIX-HAIRPIN GLYCOSIDASES CPF0428-LIKE -	N
Bc12_comp3846_c0_seq1	1708	uncharacterized conserved protein	3690328	3QPF	ALPHA/ALPHA TOROID SIX-HAIRPIN GLYCOSIDASES CPF0428-LIKE -	N
Bc12_comp3846_c0_seq1	1708	uncharacterized conserved protein	3690414	3QRY	ALPHA/ALPHA TOROID SIX-HAIRPIN GLYCOSIDASES CPF0428-LIKE -	N
Bc12_comp3846_c0_seq1	1708	uncharacterized conserved protein	3690436	3QSP	ALPHA/ALPHA TOROID SIX-HAIRPIN GLYCOSIDASES CPF0428-LIKE -	N
Bc12_comp2157_c0_seq1	732	upf0361 protein c3orf37 homolog	3120191	2ICU	BB1717-LIKE BB1717-LIKE UNMATCHED -	N
Bc12_comp17588_c0_seq1	3014	sensor response regulator hybrid	127577	2AYZ	FLAVODOXIN-LIKE CHEY-LIKE CHEY-RELATED -	N
Bc12_comp17588_c0_seq1	3014	sensor response regulator hybrid	127574	2AYX	FLAVODOXIN-LIKE CHEY-LIKE CHEY-RELATED	Y
Bc12_comp17588_c0_seq1	3014	sensor response regulator hybrid	93682	1OXB	FLAVODOXIN-LIKE CHEY-LIKE CHEY-RELATED -	N
Bc12_comp17588_c0_seq1	3014	sensor response regulator hybrid	151530	2R25	FLAVODOXIN-LIKE CHEY-LIKE CHEY-RELATED -	N
Bc12_comp17588_c0_seq1	3014	sensor response regulator hybrid	93699	1OXK	FLAVODOXIN-LIKE CHEY-LIKE CHEY-RELATED -	N
Bc12_comp17588_c0_seq1	3014	sensor response regulator hybrid	93697	1OXK	FLAVODOXIN-LIKE CHEY-LIKE CHEY-RELATED -	N
Bc12_comp17588_c0_seq1	3014	sensor response regulator hybrid	93695	1OXK	FLAVODOXIN-LIKE CHEY-LIKE CHEY-RELATED -	N
Bc12_comp17588_c0_seq1	3014	sensor response regulator hybrid	93693	1OXK	FLAVODOXIN-LIKE CHEY-LIKE CHEY-RELATED -	N
Bc12_comp17588_c0_seq1	3014	sensor response regulator hybrid	93691	1OXK	FLAVODOXIN-LIKE CHEY-LIKE CHEY-RELATED -	N
Bc12_comp17588_c0_seq1	3014	sensor response regulator hybrid	93701	1OXK	FLAVODOXIN-LIKE CHEY-LIKE CHEY-RELATED -	N
Bc12_comp17588_c0_seq1	3014	sensor response regulator hybrid	4092199	1OXK	UNMATCHED UNMATCHED UNMATCHED 1OXK HETERO -	N
Bc12_comp17588_c0_seq1	3014	sensor response regulator hybrid	4097571	1OXK	UNMATCHED UNMATCHED UNMATCHED 1OXK HETERO -	N
Bc12_comp17588_c0_seq1	3014	sensor response regulator hybrid	4183658	1OXK	UNMATCHED UNMATCHED UNMATCHED 1OXK HETERO -	N
Bc12_comp17588_c0_seq1	3014	sensor response regulator hybrid	4156944	1OXK	UNMATCHED UNMATCHED UNMATCHED 1OXK HETERO -	Y
Bc12_comp17588_c0_seq1	3014	sensor response regulator hybrid	4269522	1OXK	UNMATCHED UNMATCHED UNMATCHED 1OXK HETERO -	N
Bc12_comp17588_c0_seq1	3014	sensor response regulator hybrid	4188521	1OXK	UNMATCHED UNMATCHED UNMATCHED 1OXK HETERO -	N
Bc12_comp17588_c0_seq1	3014	sensor response regulator hybrid	4148123	1OXB	UNMATCHED UNMATCHED UNMATCHED 1OXB HETERO -	N
Bc12_comp17588_c0_seq1	3014	sensor response regulator hybrid	4180110	2R25	UNMATCHED UNMATCHED UNMATCHED 2R25 HETERO	Y
Bc12_comp17588_c0_seq1	3014	sensor response regulator hybrid	3500672	3KHT	FLAVODOXIN-LIKE CHEY-LIKE UNMATCHED -	N
Bc12_comp16816_c0_seq1	1238	fad fmn-binding family protein	3510713	3KRZ	TIM BETA/ALPHA-BARREL FMN-LINKED OXIDOREDUCTASES UNMATCHED -	N
Bc12_comp16816_c0_seq1	1238	fad fmn-binding family protein	3510698	3KRU	TIM BETA/ALPHA-BARREL FMN-LINKED OXIDOREDUCTASES UNMATCHED -	N
Bc12_comp16816_c0_seq1	1238	fad fmn-binding family protein	3440174	3GR8	TIM BETA/ALPHA-BARREL FMN-LINKED OXIDOREDUCTASES UNMATCHED -	N
Bc12_comp16816_c0_seq1	1238	fad fmn-binding family protein	3440173	3GR7	TIM BETA/ALPHA-BARREL FMN-LINKED OXIDOREDUCTASES UNMATCHED -	N
Bc12_comp16816_c0_seq1	1238	fad fmn-binding family protein	124430	1Z48	TIM BETA/ALPHA-BARREL FMN-LINKED OXIDOREDUCTASES FMN-LINKED OXIDOREDUCTASES -	N
Bc12_comp16816_c0_seq1	1238	fad fmn-binding family protein	124429	1Z48	TIM BETA/ALPHA-BARREL FMN-LINKED OXIDOREDUCTASES FMN-LINKED OXIDOREDUCTASES -	Y
Bc12_comp16816_c0_seq1	1238	fad fmn-binding family protein	124426	1Z44	TIM BETA/ALPHA-BARREL FMN-LINKED OXIDOREDUCTASES FMN-LINKED OXIDOREDUCTASES -	N
Bc12_comp16816_c0_seq1	1238	fad fmn-binding family protein	124425	1Z44	TIM BETA/ALPHA-BARREL FMN-LINKED OXIDOREDUCTASES FMN-LINKED OXIDOREDUCTASES -	N
Bc12_comp16816_c0_seq1	1238	fad fmn-binding family protein	124424	1Z42	TIM BETA/ALPHA-BARREL FMN-LINKED OXIDOREDUCTASES FMN-LINKED OXIDOREDUCTASES -	N
Bc12_comp16816_c0_seq1	1238	fad fmn-binding family protein	124423	1Z42	TIM BETA/ALPHA-BARREL FMN-LINKED OXIDOREDUCTASES FMN-LINKED OXIDOREDUCTASES	Y
Bc12_comp16816_c0_seq1	1238	fad fmn-binding family protein	124422	1Z41	TIM BETA/ALPHA-BARREL FMN-LINKED OXIDOREDUCTASES FMN-LINKED OXIDOREDUCTASES -	N
Bc12_comp16816_c0_seq1	1238	fad fmn-binding family protein	124421	1Z41	TIM BETA/ALPHA-BARREL FMN-LINKED OXIDOREDUCTASES FMN-LINKED OXIDOREDUCTASES -	N
Bc12_comp16666_c0_seq1	1191	fad fmn-binding family protein	3510713	3KRZ	TIM BETA/ALPHA-BARREL FMN-LINKED OXIDOREDUCTASES UNMATCHED -	N
Bc12_comp16666_c0_seq1	1191	fad fmn-binding family protein	3510698	3KRU	TIM BETA/ALPHA-BARREL FMN-LINKED OXIDOREDUCTASES UNMATCHED -	N
Bc12_comp16666_c0_seq1	1191	fad fmn-binding family protein	3440174	3GR8	TIM BETA/ALPHA-BARREL FMN-LINKED OXIDOREDUCTASES UNMATCHED -	N
Bc12_comp16666_c0_seq1	1191	fad fmn-binding family protein	3440173	3GR7	TIM BETA/ALPHA-BARREL FMN-LINKED OXIDOREDUCTASES UNMATCHED -	N
Bc12_comp16666_c0_seq1	1191	fad fmn-binding family protein	124430	1Z48	TIM BETA/ALPHA-BARREL FMN-LINKED OXIDOREDUCTASES FMN-LINKED OXIDOREDUCTASES -	N
Bc12_comp16666_c0_seq1	1191	fad fmn-binding family protein	124429	1Z48	TIM BETA/ALPHA-BARREL FMN-LINKED OXIDOREDUCTASES FMN-LINKED OXIDOREDUCTASES -	Y
Bc12_comp16666_c0_seq1	1191	fad fmn-binding family protein	124426	1Z44	TIM BETA/ALPHA-BARREL FMN-LINKED OXIDOREDUCTASES FMN-LINKED OXIDOREDUCTASES -	N
Bc12_comp16666_c0_seq1	1191	fad fmn-binding family protein	124425	1Z44	TIM BETA/ALPHA-BARREL FMN-LINKED OXIDOREDUCTASES FMN-LINKED OXIDOREDUCTASES -	N
Bc12_comp16666_c0_seq1	1191	fad fmn-binding family protein	124424	1Z42	TIM BETA/ALPHA-BARREL FMN-LINKED OXIDOREDUCTASES FMN-LINKED OXIDOREDUCTASES -	N
Bc12_comp16666_c0_seq1	1191	fad fmn-binding family protein	124423	1Z42	TIM BETA/ALPHA-BARREL FMN-LINKED OXIDOREDUCTASES FMN-LINKED OXIDOREDUCTASES	Y
Bc12_comp16666_c0_seq1	1191	fad fmn-binding family protein	124422	1Z41	TIM BETA/ALPHA-BARREL FMN-LINKED OXIDOREDUCTASES FMN-LINKED OXIDOREDUCTASES -	N
Bc12_comp16666_c0_seq1	1191	fad fmn-binding family protein	124421	1Z41	TIM BETA/ALPHA-BARREL FMN-LINKED OXIDOREDUCTASES FMN-LINKED OXIDOREDUCTASES -	N
Bc12_comp14843_c0_seq1	597	probable tyrosine-protein phosphatase at1g05000-like	139828	2Q47	(PHOSPHOTYROSINE PROTEIN) PHOSPHATASES II (PHOSPHOTYROSINE PROTEIN) PHOSPHATASES II DUAL SPECIFICITY PHOSPHATASE-LIKE -	N
Bc12_comp14843_c0_seq1	597	probable tyrosine-protein phosphatase at1g05000-like	139827	2Q47	(PHOSPHOTYROSINE PROTEIN) PHOSPHATASES II (PHOSPHOTYROSINE PROTEIN) PHOSPHATASES II DUAL SPECIFICITY PHOSPHATASE-LIKE -	N
Bc12_comp14843_c0_seq1	597	probable tyrosine-protein phosphatase at1g05000-like	115880	1XRI	(PHOSPHOTYROSINE PROTEIN) PHOSPHATASES II (PHOSPHOTYROSINE PROTEIN) PHOSPHATASES II DUAL SPECIFICITY PHOSPHATASE-LIKE -	N
Bc12_comp14843_c0_seq1	597	probable tyrosine-protein phosphatase at1g05000-like	115879	1XRI	(PHOSPHOTYROSINE PROTEIN) PHOSPHATASES II (PHOSPHOTYROSINE PROTEIN) PHOSPHATASES II DUAL SPECIFICITY PHOSPHATASE-LIKE -	N
Bc12_comp14171_c0_seq1	1401	hydroxymethylglutaryl- degradative	3680783	3QAU	SUBSTRATE-BINDING DOMAIN OF HMG-COA REDUCTASE SUBSTRATE-BINDING DOMAIN OF HMG-COA REDUCTASE UNMATCHED -	N
Bc12_comp14171_c0_seq1	1401	hydroxymethylglutaryl- degradative	3680755	3QAE	SUBSTRATE-BINDING DOMAIN OF HMG-COA REDUCTASE SUBSTRATE-BINDING DOMAIN OF HMG-COA REDUCTASE UNMATCHED -	N
Bc12_comp14171_c0_seq1	1401	hydroxymethylglutaryl- degradative	3680781	3QAU	SUBSTRATE-BINDING DOMAIN OF HMG-COA REDUCTASE SUBSTRATE-BINDING DOMAIN OF HMG-COA REDUCTASE UNMATCHED -	N
Bc12_comp14171_c0_seq1	1401	hydroxymethylglutaryl- degradative	3680753	3QAE	SUBSTRATE-BINDING DOMAIN OF HMG-COA REDUCTASE SUBSTRATE-BINDING DOMAIN OF HMG-COA REDUCTASE UNMATCHED -	N
Bc12_comp13418_c0_seq1	461	hypothetical upf0047 protein in chromosome i	113677	1VMH	YJBQ-LIKE YJBQ-LIKE YJBQ-LIKE -	N
Bc12_comp13418_c0_seq1	461	hypothetical upf0047 protein in chromosome i	3010735	1VE0	YJBQ-LIKE YJBQ-LIKE UNMATCHED -	N
Bc12_comp13418_c0_seq1	461	hypothetical upf0047 protein in chromosome i	109539	1XBF	YJBQ-LIKE YJBQ-LIKE YJBQ-LIKE -	N
Bc12_comp13418_c0_seq1	461	hypothetical upf0047 protein in chromosome i	109538	1XBF	YJBQ-LIKE YJBQ-LIKE YJBQ-LIKE -	N
Bc12_comp13418_c0_seq1	461	hypothetical upf0047 protein in chromosome i	113675	1VMF	YJBQ-LIKE YJBQ-LIKE YJBQ-LIKE -	N
Bc12_comp13418_c0_seq1	461	hypothetical upf0047 protein in chromosome i	113674	1VMF	YJBQ-LIKE YJBQ-LIKE YJBQ-LIKE -	N
Bc12_comp13418_c0_seq1	461	hypothetical upf0047 protein in chromosome i	113673	1VMF	YJBQ-LIKE YJBQ-LIKE YJBQ-LIKE -	N
Bc12_comp13418_c0_seq1	461	hypothetical upf0047 protein in chromosome i	113956	1VPH	YJBQ-LIKE YJBQ-LIKE YJBQ-LIKE -	N
Bc12_comp13418_c0_seq1	461	hypothetical upf0047 protein in chromosome i	113960	1VPH	YJBQ-LIKE YJBQ-LIKE YJBQ-LIKE -	N
Bc12_comp13418_c0_seq1	461	hypothetical upf0047 protein in chromosome i	113959	1VPH	YJBQ-LIKE YJBQ-LIKE YJBQ-LIKE -	N
Bc12_comp13418_c0_seq1	461	hypothetical upf0047 protein in chromosome i	113958	1VPH	YJBQ-LIKE YJBQ-LIKE YJBQ-LIKE -	N
Bc12_comp13418_c0_seq1	461	hypothetical upf0047 protein in chromosome i	113957	1VPH	YJBQ-LIKE YJBQ-LIKE YJBQ-LIKE -	N
Bc12_comp13418_c0_seq1	461	hypothetical upf0047 protein in chromosome i	113955	1VPH	YJBQ-LIKE YJBQ-LIKE YJBQ-LIKE -	N
Bc12_comp13418_c0_seq1	461	hypothetical upf0047 protein in chromosome i	3170499	2P6C	YJBQ-LIKE YJBQ-LIKE UNMATCHED -	N
Bc12_comp13418_c0_seq1	461	hypothetical upf0047 protein in chromosome i	109540	1XBF	YJBQ-LIKE YJBQ-LIKE YJBQ-LIKE -	N
Bc12_comp13418_c0_seq1	461	hypothetical upf0047 protein in chromosome i	113679	1VMJ	YJBQ-LIKE YJBQ-LIKE YJBQ-LIKE -	N
Bc12_comp13296_c0_seq1	3752	pyruvate ferredoxin flavodoxin oxidoreductase	152331	2UZA	THIAMIN DIPHOSPHATE-BINDING FOLD (THDP-BINDING) THIAMIN DIPHOSPHATE-BINDING FOLD (THDP-BINDING) PFOR PP MODULE	Y
Bc12_comp13296_c0_seq1	3752	pyruvate ferredoxin flavodoxin oxidoreductase	152326	2UZA	THIAMIN DIPHOSPHATE-BINDING FOLD (THDP-BINDING) THIAMIN DIPHOSPHATE-BINDING FOLD (THDP-BINDING) PFOR PP MODULE -	N
Bc12_comp13296_c0_seq1	3752	pyruvate ferredoxin flavodoxin oxidoreductase	31838	2PDA	THIAMIN DIPHOSPHATE-BINDING FOLD (THDP-BINDING) THIAMIN DIPHOSPHATE-BINDING FOLD (THDP-BINDING) PFOR PP MODULE	Y
Bc12_comp13296_c0_seq1	3752	pyruvate ferredoxin flavodoxin oxidoreductase	31836	2PDA	THIAMIN DIPHOSPHATE-BINDING FOLD (THDP-BINDING) THIAMIN DIPHOSPHATE-BINDING FOLD (THDP-BINDING) PFOR PP MODULE	Y
Bc12_comp13296_c0_seq1	3752	pyruvate ferredoxin flavodoxin oxidoreductase	129796	2C42	THIAMIN DIPHOSPHATE-BINDING FOLD (THDP-BINDING) THIAMIN DIPHOSPHATE-BINDING FOLD (THDP-BINDING) PFOR PP MODULE	Y
Bc12_comp13296_c0_seq1	3752	pyruvate ferredoxin flavodoxin oxidoreductase	129791	2C42	THIAMIN DIPHOSPHATE-BINDING FOLD (THDP-BINDING) THIAMIN DIPHOSPHATE-BINDING FOLD (THDP-BINDING) PFOR PP MODULE	Y
Bc12_comp13296_c0_seq1	3752	pyruvate ferredoxin flavodoxin oxidoreductase	129781	2C3Y	THIAMIN DIPHOSPHATE-BINDING FOLD (THDP-BINDING) THIAMIN DIPHOSPHATE-BINDING FOLD (THDP-BINDING) PFOR PP MODULE	Y
Bc12_comp13296_c0_seq1	3752	pyruvate ferredoxin flavodoxin oxidoreductase	129776	2C3U	THIAMIN DIPHOSPHATE-BINDING FOLD (THDP-BINDING) THIAMIN DIPHOSPHATE-BINDING FOLD (THDP-BINDING) PFOR PP MODULE	Y
Bc12_comp13296_c0_seq1	3752	pyruvate ferredoxin flavodoxin oxidoreductase	129771	2C3U	THIAMIN DIPHOSPHATE-BINDING FOLD (THDP-BINDING) THIAMIN DIPHOSPHATE-BINDING FOLD (THDP-BINDING) PFOR PP MODULE	N
Bc12_comp13296_c0_seq1	3752	pyruvate ferredoxin flavodoxin oxidoreductase	129766	2C3P	THIAMIN DIPHOSPHATE-BINDING FOLD (THDP-BINDING) THIAMIN DIPHOSPHATE-BINDING FOLD (THDP-BINDING) PFOR PP MODULE	Y
Bc12_comp12990_c0_seq1	1526	protein kti12 homolog	3300988	3ADB	PFAM PFAM PFAM KTI12	Y
Bc12_comp12990_c0_seq1	1526	protein kti12 homolog	3300990	3ADD	PFAM PFAM PFAM KTI12	Y
Bc12_comp12990_c0_seq1	1526	protein kti12 homolog	3300989	3ADC	PFAM PFAM PFAM KTI12	Y
Bc12_comp12990_c0_seq1	1526	protein kti12 homolog	3300465	3A4N	PFAM PFAM PFAM KTI12	Y
Bc12_comp12990_c0_seq1	1526	protein kti12 homolog	3300464	3A4M	PFAM PFAM PFAM KTI12	Y
Bc12_comp12990_c0_seq1	1526	protein kti12 homolog	3300463	3A4L	PFAM PFAM PFAM KTI12	Y
Bc12_comp12990_c0_seq1	1526	protein kti12 homolog	3610302	3AM1	PFAM PFAM PFAM KTI12	Y
Bc12_comp12763_c0_seq1	3545	pyruvate ferredoxin flavodoxin oxidoreductase	129786	2C3Y	THIAMIN DIPHOSPHATE-BINDING FOLD (THDP-BINDING) THIAMIN DIPHOSPHATE-BINDING FOLD (THDP-BINDING) PFOR PP MODULE	Y
Bc12_comp12763_c0_seq1	3545	pyruvate ferredoxin flavodoxin oxidoreductase	152331	2UZA	THIAMIN DIPHOSPHATE-BINDING FOLD (THDP-BINDING) THIAMIN DIPHOSPHATE-BINDING FOLD (THDP-BINDING) PFOR PP MODULE	Y
Bc12_comp12763_c0_seq1	3545	pyruvate ferredoxin flavodoxin oxidoreductase	152326	2UZA	THIAMIN DIPHOSPHATE-BINDING FOLD (THDP-BINDING) THIAMIN DIPHOSPHATE-BINDING FOLD (THDP-BINDING) PFOR PP MODULE -	N
Bc12_comp12763_c0_seq1	3545	pyruvate ferredoxin flavodoxin oxidoreductase	31838	2PDA	THIAMIN DIPHOSPHATE-BINDING FOLD (THDP-BINDING) THIAMIN DIPHOSPHATE-BINDING FOLD (THDP-BINDING) PFOR PP MODULE	Y
Bc12_comp12763_c0_seq1	3545	pyruvate ferredoxin flavodoxin oxidoreductase	31836	2PDA	THIAMIN DIPHOSPHATE-BINDING FOLD (THDP-BINDING) THIAMIN DIPHOSPHATE-BINDING FOLD (THDP-BINDING) PFOR PP MODULE	Y
Bc12_comp12763_c0_seq1	3545	pyruvate ferredoxin flavodoxin oxidoreductase	129796	2C42	THIAMIN DIPHOSPHATE-BINDING FOLD (THDP-BINDING) THIAMIN DIPHOSPHATE-BINDING FOLD (THDP-BINDING) PFOR PP MODULE	Y
Bc12_comp12763_c0_seq1	3545	pyruvate ferredoxin flavodoxin oxidoreductase	129791	2C42	THIAMIN DIPHOSPHATE-BINDING FOLD (THDP-BINDING) THIAMIN DIPHOSPHATE-BINDING FOLD (THDP-BINDING) PFOR PP MODULE	Y
Bc12_comp12763_c0_seq1	3545	pyruvate ferredoxin flavodoxin oxidoreductase	129781	2C3Y	THIAMIN DIPHOSPHATE-BINDING FOLD (THDP-BINDING) THIAMIN DIPHOSPHATE-BINDING FOLD (THDP-BINDING) PFOR PP MODULE	Y
Bc12_comp12763_c0_seq1	3545	pyruvate ferredoxin flavodoxin oxidoreductase	129776	2C3U	THIAMIN DIPHOSPHATE-BINDING FOLD (THDP-BINDING) THIAMIN DIPHOSPHATE-BINDING FOLD (THDP-BINDING) PFOR PP MODULE	Y
Bc12_comp12763_c0_seq1	3545	pyruvate ferredoxin flavodoxin oxidoreductase	129771	2C3U	THIAMIN DIPHOSPHATE-BINDING FOLD (THDP-BINDING) THIAMIN DIPHOSPHATE-BINDING FOLD (THDP-BINDING) PFOR PP MODULE	N
Bc12_comp12312_c0_seq1	2216	glutamine synthetase	3640962	3O6X	PFAM PFAM PFAM GLN-SYNT_C -	Y
Bc12_comp12312_c0_seq1	2216	glutamine synthetase	3640961	3O6X	FKBP-LIKE FKBP-LIKE FKBP IMMUNOPHILIN/PROLINE ISOMERASE -	N
Bc12_comp12312_c0_seq1	2216	glutamine synthetase	3640963	3O6X	UNMATCHED UNMATCHED UNMATCHED 3O6X -	N
Bc12_comp11877_c0_seq1	1199	fad fmn-binding family protein	3440174	3GR8	TIM BETA/ALPHA-BARREL FMN-LINKED OXIDOREDUCTASES UNMATCHED -	N
Bc12_comp11877_c0_seq1	1199	fad fmn-binding family protein	3440173	3GR7	TIM BETA/ALPHA-BARREL FMN-LINKED OXIDOREDUCTASES UNMATCHED -	N
Bc12_comp11877_c0_seq1	1199	fad fmn-binding family protein	3510713	3KRZ	TIM BETA/ALPHA-BARREL FMN-LINKED OXIDOREDUCTASES UNMATCHED -	N
Bc12_comp11877_c0_seq1	1199	fad fmn-binding family protein	3510698	3KRU	TIM BETA/ALPHA-BARREL FMN-LINKED OXIDOREDUCTASES UNMATCHED -	N
Bc12_comp11877_c0_seq1	1199	fad fmn-binding family protein	124430	1Z48	TIM BETA/ALPHA-BARREL FMN-LINKED OXIDOREDUCTASES FMN-LINKED OXIDOREDUCTASES -	N
Bc12_comp11877_c0_seq1	1199	fad fmn-binding family protein	124429	1Z48	TIM BETA/ALPHA-BARREL FMN-LINKED OXIDOREDUCTASES FMN-LINKED OXIDOREDUCTASES -	Y
Bc12_comp11877_c0_seq1	1199	fad fmn-binding family protein	124426	1Z44	TIM BETA/ALPHA-BARREL FMN-LINKED OXIDOREDUCTASES FMN-LINKED OXIDOREDUCTASES -	N
Bc12_comp11877_c0_seq1	1199	fad fmn-binding family protein	124425	1Z44	TIM BETA/ALPHA-BARREL FMN-LINKED OXIDOREDUCTASES FMN-LINKED OXIDOREDUCTASES -	N
Bc12_comp11877_c0_seq1	1199	fad fmn-binding family protein	124424	1Z42	TIM BETA/ALPHA-BARREL FMN-LINKED OXIDOREDUCTASES FMN-LINKED OXIDOREDUCTASES -	N
Bc12_comp11877_c0_seq1	1199	fad fmn-binding family protein	124423	1Z42	TIM BETA/ALPHA-BARREL FMN-LINKED OXIDOREDUCTASES FMN-LINKED OXIDOREDUCTASES	Y
Bc12_comp11877_c0_seq1	1199	fad fmn-binding family protein	124422	1Z41	TIM BETA/ALPHA-BARREL FMN-LINKED OXIDOREDUCTASES FMN-LINKED OXIDOREDUCTASES -	N
Bc12_comp11877_c0_seq1	1199	fad fmn-binding family protein	124421	1Z41	TIM BETA/ALPHA-BARREL FMN-LINKED OXIDOREDUCTASES FMN-LINKED OXIDOREDUCTASES -	N
Bc12_comp11837_c0_seq1	845	pp-loop family protein	3300384	3A2K	ADENINE NUCLEOTIDE ALPHA HYDROLASE-LIKE ADENINE NUCLEOTIDE ALPHA HYDROLASES-LIKE PP-LOOP ATPASE	Y
Bc12_comp11771_c0_seq1	1293	glk1_triva ame: full=glucokinase 1 ame: full=glucose kinase 1 ame: full=hexokinase-1 gi	3180529	2Q2R	PFAM PFAM PFAM GLUCOKINASE	Y
Bc12_comp11588_c0_seq1	989	inosine-uridine preferring nucleoside hydrolase	34813	2MAS	NUCLEOSIDE HYDROLASE NUCLEOSIDE HYDROLASE NUCLEOSIDE HYDROLASE -	N
Bc12_comp11588_c0_seq1	989	inosine-uridine preferring nucleoside hydrolase	34812	2MAS	NUCLEOSIDE HYDROLASE NUCLEOSIDE HYDROLASE NUCLEOSIDE HYDROLASE -	N
Bc12_comp11588_c0_seq1	989	inosine-uridine preferring nucleoside hydrolase	34811	2MAS	NUCLEOSIDE HYDROLASE NUCLEOSIDE HYDROLASE NUCLEOSIDE HYDROLASE -	N
Bc12_comp11588_c0_seq1	989	inosine-uridine preferring nucleoside hydrolase	34810	2MAS	NUCLEOSIDE HYDROLASE NUCLEOSIDE HYDROLASE NUCLEOSIDE HYDROLASE -	N
Bc12_comp11588_c0_seq1	989	inosine-uridine preferring nucleoside hydrolase	34819	1EZR	NUCLEOSIDE HYDROLASE NUCLEOSIDE HYDROLASE NUCLEOSIDE HYDROLASE	Y
Bc12_comp11588_c0_seq1	989	inosine-uridine preferring nucleoside hydrolase	34818	1EZR	NUCLEOSIDE HYDROLASE NUCLEOSIDE HYDROLASE NUCLEOSIDE HYDROLASE	Y
Bc12_comp11588_c0_seq1	989	inosine-uridine preferring nucleoside hydrolase	34817	1EZR	NUCLEOSIDE HYDROLASE NUCLEOSIDE HYDROLASE NUCLEOSIDE HYDROLASE	Y
Bc12_comp11588_c0_seq1	989	inosine-uridine preferring nucleoside hydrolase	34816	1EZR	NUCLEOSIDE HYDROLASE NUCLEOSIDE HYDROLASE NUCLEOSIDE HYDROLASE	Y
Bc12_comp11588_c0_seq1	989	inosine-uridine preferring nucleoside hydrolase	34814	1MAS	NUCLEOSIDE HYDROLASE NUCLEOSIDE HYDROLASE NUCLEOSIDE HYDROLASE	Y
Bc12_comp11588_c0_seq1	989	inosine-uridine preferring nucleoside hydrolase	34815	1MAS	NUCLEOSIDE HYDROLASE NUCLEOSIDE HYDROLASE NUCLEOSIDE HYDROLASE	Y
Bc12_comp11588_c0_seq1	989	inosine-uridine preferring nucleoside hydrolase	3630447	3MKN	NUCLEOSIDE HYDROLASE NUCLEOSIDE HYDROLASE UNMATCHED	Y
Bc12_comp11588_c0_seq1	989	inosine-uridine preferring nucleoside hydrolase	155025	3B9X	NUCLEOSIDE HYDROLASE NUCLEOSIDE HYDROLASE NUCLEOSIDE HYDROLASE -	N
Bc12_comp11588_c0_seq1	989	inosine-uridine preferring nucleoside hydrolase	96206	1Q8F	NUCLEOSIDE HYDROLASE NUCLEOSIDE HYDROLASE NUCLEOSIDE HYDROLASE -	N
Bc12_comp11588_c0_seq1	989	inosine-uridine preferring nucleoside hydrolase	96205	1Q8F	NUCLEOSIDE HYDROLASE NUCLEOSIDE HYDROLASE NUCLEOSIDE HYDROLASE -	N
Bc12_comp11588_c0_seq1	989	inosine-uridine preferring nucleoside hydrolase	96204	1Q8F	NUCLEOSIDE HYDROLASE NUCLEOSIDE HYDROLASE NUCLEOSIDE HYDROLASE -	N
Bc12_comp11588_c0_seq1	989	inosine-uridine preferring nucleoside hydrolase	96203	1Q8F	NUCLEOSIDE HYDROLASE NUCLEOSIDE HYDROLASE NUCLEOSIDE HYDROLASE -	N
Bc12_comp11588_c0_seq1	989	inosine-uridine preferring nucleoside hydrolase	3630446	3MKM	NUCLEOSIDE HYDROLASE NUCLEOSIDE HYDROLASE UNMATCHED -	N
Bc12_comp11376_c0_seq1	1196	fad fmn-binding family protein	3510713	3KRZ	TIM BETA/ALPHA-BARREL FMN-LINKED OXIDOREDUCTASES UNMATCHED -	N
Bc12_comp11376_c0_seq1	1196	fad fmn-binding family protein	3510698	3KRU	TIM BETA/ALPHA-BARREL FMN-LINKED OXIDOREDUCTASES UNMATCHED -	N
Bc12_comp11376_c0_seq1	1196	fad fmn-binding family protein	3440174	3GR8	TIM BETA/ALPHA-BARREL FMN-LINKED OXIDOREDUCTASES UNMATCHED -	N
Bc12_comp11376_c0_seq1	1196	fad fmn-binding family protein	3440173	3GR7	TIM BETA/ALPHA-BARREL FMN-LINKED OXIDOREDUCTASES UNMATCHED -	N
Bc12_comp11376_c0_seq1	1196	fad fmn-binding family protein	3500559	3KFT	TIM BETA/ALPHA-BARREL FMN-LINKED OXIDOREDUCTASES UNMATCHED -	Y
Bc12_comp11376_c0_seq1	1196	fad fmn-binding family protein	3660521	3P82	TIM BETA/ALPHA-BARREL FMN-LINKED OXIDOREDUCTASES UNMATCHED -	N
Bc12_comp11376_c0_seq1	1196	fad fmn-binding family protein	126517	2ABB	TIM BETA/ALPHA-BARREL FMN-LINKED OXIDOREDUCTASES FMN-LINKED OXIDOREDUCTASES -	N
Bc12_comp11376_c0_seq1	1196	fad fmn-binding family protein	3200013	2R14	TIM BETA/ALPHA-BARREL FMN-LINKED OXIDOREDUCTASES UNMATCHED	Y
Bc12_comp11376_c0_seq1	1196	fad fmn-binding family protein	83339	1GVR	TIM BETA/ALPHA-BARREL FMN-LINKED OXIDOREDUCTASES FMN-LINKED OXIDOREDUCTASES	Y
Bc12_comp11376_c0_seq1	1196	fad fmn-binding family protein	60659	1H63	TIM BETA/ALPHA-BARREL FMN-LINKED OXIDOREDUCTASES FMN-LINKED OXIDOREDUCTASES	Y
Bc12_comp11376_c0_seq1	1196	fad fmn-binding family protein	60658	1H62	TIM BETA/ALPHA-BARREL FMN-LINKED OXIDOREDUCTASES FMN-LINKED OXIDOREDUCTASES	Y
Bc12_comp11376_c0_seq1	1196	fad fmn-binding family protein	60657	1H61	TIM BETA/ALPHA-BARREL FMN-LINKED OXIDOREDUCTASES FMN-LINKED OXIDOREDUCTASES	Y
Bc12_comp11376_c0_seq1	1196	fad fmn-binding family protein	60656	1H60	TIM BETA/ALPHA-BARREL FMN-LINKED OXIDOREDUCTASES FMN-LINKED OXIDOREDUCTASES	Y
Bc12_comp11376_c0_seq1	1196	fad fmn-binding family protein	60631	1H50	TIM BETA/ALPHA-BARREL FMN-LINKED OXIDOREDUCTASES FMN-LINKED OXIDOREDUCTASES	Y
Bc12_comp11376_c0_seq1	1196	fad fmn-binding family protein	108907	1VYS	TIM BETA/ALPHA-BARREL FMN-LINKED OXIDOREDUCTASES FMN-LINKED OXIDOREDUCTASES	Y
Bc12_comp11376_c0_seq1	1196	fad fmn-binding family protein	76358	1GVQ	TIM BETA/ALPHA-BARREL FMN-LINKED OXIDOREDUCTASES FMN-LINKED OXIDOREDUCTASES	Y
Bc12_comp11316_c0_seq1	1408	beta-amylase precursor	28797	1FA2	TIM BETA/ALPHA-BARREL (TRANS)GLYCOSIDASES AMYLASE CATALYTIC DOMAIN	Y
Bc12_comp11316_c0_seq1	1408	beta-amylase precursor	3580504	2XFR	TIM BETA/ALPHA-BARREL (TRANS)GLYCOSIDASES UNMATCHED	Y
Bc12_comp11316_c0_seq1	1408	beta-amylase precursor	3580511	2XG9	TIM BETA/ALPHA-BARREL (TRANS)GLYCOSIDASES UNMATCHED	Y
Bc12_comp11316_c0_seq1	1408	beta-amylase precursor	3580520	2XGI	TIM BETA/ALPHA-BARREL (TRANS)GLYCOSIDASES UNMATCHED	Y
Bc12_comp11316_c0_seq1	1408	beta-amylase precursor	3580509	2XFY	TIM BETA/ALPHA-BARREL (TRANS)GLYCOSIDASES UNMATCHED	Y
Bc12_comp11316_c0_seq1	1408	beta-amylase precursor	3580501	2XFF	TIM BETA/ALPHA-BARREL (TRANS)GLYCOSIDASES UNMATCHED	Y
Bc12_comp11316_c0_seq1	1408	beta-amylase precursor	3580515	2XGB	TIM BETA/ALPHA-BARREL (TRANS)GLYCOSIDASES UNMATCHED	Y
Bc12_comp11316_c0_seq1	1408	beta-amylase precursor	28796	1B1Y	TIM BETA/ALPHA-BARREL (TRANS)GLYCOSIDASES AMYLASE CATALYTIC DOMAIN	Y
Bc12_comp11316_c0_seq1	1408	beta-amylase precursor	95974	1Q6G	TIM BETA/ALPHA-BARREL (TRANS)GLYCOSIDASES AMYLASE CATALYTIC DOMAIN	Y
Bc12_comp11316_c0_seq1	1408	beta-amylase precursor	120907	1WDP	TIM BETA/ALPHA-BARREL (TRANS)GLYCOSIDASES AMYLASE CATALYTIC DOMAIN	Y
Bc12_comp11316_c0_seq1	1408	beta-amylase precursor	95970	1Q6C	TIM BETA/ALPHA-BARREL (TRANS)GLYCOSIDASES AMYLASE CATALYTIC DOMAIN	Y
Bc12_comp11316_c0_seq1	1408	beta-amylase precursor	28792	1BFN	TIM BETA/ALPHA-BARREL (TRANS)GLYCOSIDASES AMYLASE CATALYTIC DOMAIN	Y
Bc12_comp11316_c0_seq1	1408	beta-amylase precursor	120909	1WDR	TIM BETA/ALPHA-BARREL (TRANS)GLYCOSIDASES AMYLASE CATALYTIC DOMAIN -	Y
Bc12_comp11316_c0_seq1	1408	beta-amylase precursor	99502	1UKO	TIM BETA/ALPHA-BARREL (TRANS)GLYCOSIDASES AMYLASE CATALYTIC DOMAIN	Y
Bc12_comp11316_c0_seq1	1408	beta-amylase precursor	99501	1UKO	TIM BETA/ALPHA-BARREL (TRANS)GLYCOSIDASES AMYLASE CATALYTIC DOMAIN	Y
Bc12_comp11316_c0_seq1	1408	beta-amylase precursor	99504	1UKO	TIM BETA/ALPHA-BARREL (TRANS)GLYCOSIDASES AMYLASE CATALYTIC DOMAIN	Y
Bc12_comp11316_c0_seq1	1408	beta-amylase precursor	99503	1UKO	TIM BETA/ALPHA-BARREL (TRANS)GLYCOSIDASES AMYLASE CATALYTIC DOMAIN	Y
Bc12_comp11316_c0_seq1	1408	beta-amylase precursor	99508	1UKP	TIM BETA/ALPHA-BARREL (TRANS)GLYCOSIDASES AMYLASE CATALYTIC DOMAIN	Y
Bc12_comp11316_c0_seq1	1408	beta-amylase precursor	99507	1UKP	TIM BETA/ALPHA-BARREL (TRANS)GLYCOSIDASES AMYLASE CATALYTIC DOMAIN	Y
Bc12_comp11316_c0_seq1	1408	beta-amylase precursor	99506	1UKP	TIM BETA/ALPHA-BARREL (TRANS)GLYCOSIDASES AMYLASE CATALYTIC DOMAIN	Y
Bc12_comp11217_c0_seq1	921	clan family metacaspase-like cysteine peptidase	3320146	3BIJ	PFAM PFAM PFAM PEPTIDASE_C14	Y
Bc12_comp11217_c0_seq1	921	clan family metacaspase-like cysteine peptidase	3320145	3BIJ	PFAM PFAM PFAM FBPASE_GLPX -	N
Bc12_comp11143_c0_seq1	2250	periplasmic beta-glucosidase	29013	1EX1	TIM BETA/ALPHA-BARREL (TRANS)GLYCOSIDASES NAGZ-LIKE -	N
Bc12_comp11143_c0_seq1	2250	periplasmic beta-glucosidase	121657	1X39	TIM BETA/ALPHA-BARREL (TRANS)GLYCOSIDASES NAGZ-LIKE -	N
Bc12_comp11143_c0_seq1	2250	periplasmic beta-glucosidase	121655	1X38	TIM BETA/ALPHA-BARREL (TRANS)GLYCOSIDASES NAGZ-LIKE -	N
Bc12_comp11143_c0_seq1	2250	periplasmic beta-glucosidase	91099	1LQ2	TIM BETA/ALPHA-BARREL (TRANS)GLYCOSIDASES NAGZ-LIKE -	N
Bc12_comp11143_c0_seq1	2250	periplasmic beta-glucosidase	71612	1J8V	TIM BETA/ALPHA-BARREL (TRANS)GLYCOSIDASES NAGZ-LIKE -	N
Bc12_comp11143_c0_seq1	2250	periplasmic beta-glucosidase	66127	1IEX	TIM BETA/ALPHA-BARREL (TRANS)GLYCOSIDASES NAGZ-LIKE -	N
Bc12_comp11143_c0_seq1	2250	periplasmic beta-glucosidase	66125	1IEW	TIM BETA/ALPHA-BARREL (TRANS)GLYCOSIDASES NAGZ-LIKE -	N
Bc12_comp11143_c0_seq1	2250	periplasmic beta-glucosidase	66123	1IEV	TIM BETA/ALPHA-BARREL (TRANS)GLYCOSIDASES NAGZ-LIKE -	N
Bc12_comp11143_c0_seq1	2250	periplasmic beta-glucosidase	66121	1IEQ	TIM BETA/ALPHA-BARREL (TRANS)GLYCOSIDASES NAGZ-LIKE -	N
Bc12_comp11143_c0_seq1	2250	periplasmic beta-glucosidase	3400486	3F93	TIM BETA/ALPHA-BARREL (TRANS)GLYCOSIDASES UNMATCHED -	N
Bc12_comp11143_c0_seq1	2250	periplasmic beta-glucosidase	3400490	3F94	TIM BETA/ALPHA-BARREL (TRANS)GLYCOSIDASES UNMATCHED -	N
Bc12_comp11143_c0_seq1	2250	periplasmic beta-glucosidase	3260607	2X41	TIM BETA/ALPHA-BARREL (TRANS)GLYCOSIDASES UNMATCHED -	N
Bc12_comp11143_c0_seq1	2250	periplasmic beta-glucosidase	3260602	2X40	TIM BETA/ALPHA-BARREL (TRANS)GLYCOSIDASES UNMATCHED -	N
Bc12_comp11143_c0_seq1	2250	periplasmic beta-glucosidase	3260612	2X42	TIM BETA/ALPHA-BARREL (TRANS)GLYCOSIDASES UNMATCHED -	N
Bc12_comp11143_c0_seq1	2250	periplasmic beta-glucosidase	3300916	3AC0	TIM BETA/ALPHA-BARREL (TRANS)GLYCOSIDASES UNMATCHED -	N
Bc12_comp11143_c0_seq1	2250	periplasmic beta-glucosidase	3300909	3ABZ	TIM BETA/ALPHA-BARREL (TRANS)GLYCOSIDASES UNMATCHED -	N
Bc12_comp11143_c0_seq1	2250	periplasmic beta-glucosidase	3710427	3SQM	TIM BETA/ALPHA-BARREL (TRANS)GLYCOSIDASES UNMATCHED -	N
Bc12_comp11143_c0_seq1	2250	periplasmic beta-glucosidase	3710424	3SQL	TIM BETA/ALPHA-BARREL (TRANS)GLYCOSIDASES UNMATCHED -	Y
Bc12_comp11142_c0_seq1	678	cc1-like family splicing factor	3140077	2JRS	FERREDOXIN-LIKE RNA-BINDING DOMAIN RBD CANONICAL RBD -	N
Bc12_comp11142_c0_seq1	678	cc1-like family splicing factor	3070240	2DNZ	FERREDOXIN-LIKE RNA-BINDING DOMAIN RBD CANONICAL RBD -	N
Bc12_comp11142_c0_seq1	678	cc1-like family splicing factor	99139	1UAW	FERREDOXIN-LIKE RNA-BINDING DOMAIN RBD CANONICAL RBD -	N
Bc12_comp11065_c0_seq1	670	isochorismatase family protein	3250775	2WT9	ISOCHORISMATASE-LIKE HYDROLASES ISOCHORISMATASE-LIKE HYDROLASES UNMATCHED -	N
Bc12_comp11065_c0_seq1	670	isochorismatase family protein	3250777	2WTA	ISOCHORISMATASE-LIKE HYDROLASES ISOCHORISMATASE-LIKE HYDROLASES UNMATCHED -	N
Bc12_comp11065_c0_seq1	670	isochorismatase family protein	66211	1IM5	ISOCHORISMATASE-LIKE HYDROLASES ISOCHORISMATASE-LIKE HYDROLASES ISOCHORISMATASE-LIKE HYDROLASES -	N
Bc12_comp11065_c0_seq1	670	isochorismatase family protein	66208	1ILW	ISOCHORISMATASE-LIKE HYDROLASES ISOCHORISMATASE-LIKE HYDROLASES ISOCHORISMATASE-LIKE HYDROLASES -	N
Bc12_comp11065_c0_seq1	670	isochorismatase family protein	3690723	3R2J	ISOCHORISMATASE-LIKE HYDROLASES ISOCHORISMATASE-LIKE HYDROLASES UNMATCHED -	N
Bc12_comp11065_c0_seq1	670	isochorismatase family protein	3100608	2H0R	ISOCHORISMATASE-LIKE HYDROLASES ISOCHORISMATASE-LIKE HYDROLASES UNMATCHED -	N
Bc12_comp11065_c0_seq1	670	isochorismatase family protein	3670314	3PL1	ISOCHORISMATASE-LIKE HYDROLASES ISOCHORISMATASE-LIKE HYDROLASES UNMATCHED	Y
Bc12_comp11065_c0_seq1	670	isochorismatase family protein	3460659	3HU5	ISOCHORISMATASE-LIKE HYDROLASES ISOCHORISMATASE-LIKE HYDROLASES UNMATCHED -	N
Bc12_comp11065_c0_seq1	670	isochorismatase family protein	3650030	3O90	ISOCHORISMATASE-LIKE HYDROLASES ISOCHORISMATASE-LIKE HYDROLASES UNMATCHED -	N
Bc12_comp11065_c0_seq1	670	isochorismatase family protein	3380300	3EEF	ISOCHORISMATASE-LIKE HYDROLASES ISOCHORISMATASE-LIKE HYDROLASES UNMATCHED -	Y
Bc12_comp11065_c0_seq1	670	isochorismatase family protein	3650038	3O94	ISOCHORISMATASE-LIKE HYDROLASES ISOCHORISMATASE-LIKE HYDROLASES UNMATCHED -	Y
Bc12_comp11065_c0_seq1	670	isochorismatase family protein	4020903	3O92	ISOCHORISMATASE-LIKE HYDROLASES ISOCHORISMATASE-LIKE HYDROLASES ISOCHORISMATASE-LIKE HYDROLASES (HOMO MULTIMER)	Y
Bc12_comp11065_c0_seq1	670	isochorismatase family protein	4265138	3O91	ISOCHORISMATASE-LIKE HYDROLASES ISOCHORISMATASE-LIKE HYDROLASES ISOCHORISMATASE-LIKE HYDROLASES (HOMO MULTIMER)	Y
Bc12_comp11065_c0_seq1	670	isochorismatase family protein	3650036	3O93	ISOCHORISMATASE-LIKE HYDROLASES ISOCHORISMATASE-LIKE HYDROLASES UNMATCHED -	N
Bc12_comp11065_c0_seq1	670	isochorismatase family protein	3650034	3O92	ISOCHORISMATASE-LIKE HYDROLASES ISOCHORISMATASE-LIKE HYDROLASES UNMATCHED	N
Bc12_comp10972_c0_seq1	1399	hydroxymethylglutaryl- degradative	3680783	3QAU	SUBSTRATE-BINDING DOMAIN OF HMG-COA REDUCTASE SUBSTRATE-BINDING DOMAIN OF HMG-COA REDUCTASE UNMATCHED -	N
Bc12_comp10972_c0_seq1	1399	hydroxymethylglutaryl- degradative	3680755	3QAE	SUBSTRATE-BINDING DOMAIN OF HMG-COA REDUCTASE SUBSTRATE-BINDING DOMAIN OF HMG-COA REDUCTASE UNMATCHED -	N
Bc12_comp10972_c0_seq1	1399	hydroxymethylglutaryl- degradative	3680781	3QAU	SUBSTRATE-BINDING DOMAIN OF HMG-COA REDUCTASE SUBSTRATE-BINDING DOMAIN OF HMG-COA REDUCTASE UNMATCHED -	N
Bc12_comp10972_c0_seq1	1399	hydroxymethylglutaryl- degradative	3680753	3QAE	SUBSTRATE-BINDING DOMAIN OF HMG-COA REDUCTASE SUBSTRATE-BINDING DOMAIN OF HMG-COA REDUCTASE UNMATCHED -	N
Bc12_comp10813_c0_seq1	2800	pyruvate phosphate dikinase	41573	1GGO	ATP-GRASP GLUTATHIONE SYNTHETASE ATP-BINDING DOMAIN-LIKE PYRUVATE PHOSPHATE DIKINASE N-TERMINAL DOMAIN	Y
Bc12_comp10813_c0_seq1	2800	pyruvate phosphate dikinase	68425	1KC7	ATP-GRASP GLUTATHIONE SYNTHETASE ATP-BINDING DOMAIN-LIKE PYRUVATE PHOSPHATE DIKINASE N-TERMINAL DOMAIN	Y
Bc12_comp10813_c0_seq1	2800	pyruvate phosphate dikinase	68386	1KBL	ATP-GRASP GLUTATHIONE SYNTHETASE ATP-BINDING DOMAIN-LIKE PYRUVATE PHOSPHATE DIKINASE N-TERMINAL DOMAIN	Y
Bc12_comp10813_c0_seq1	2800	pyruvate phosphate dikinase	66548	1JDE	ATP-GRASP GLUTATHIONE SYNTHETASE ATP-BINDING DOMAIN-LIKE PYRUVATE PHOSPHATE DIKINASE N-TERMINAL DOMAIN	Y
Bc12_comp10813_c0_seq1	2800	pyruvate phosphate dikinase	41572	1DIK	ATP-GRASP GLUTATHIONE SYNTHETASE ATP-BINDING DOMAIN-LIKE PYRUVATE PHOSPHATE DIKINASE N-TERMINAL DOMAIN	Y
Bc12_comp10813_c0_seq1	2800	pyruvate phosphate dikinase	41574	2DIK	ATP-GRASP GLUTATHIONE SYNTHETASE ATP-BINDING DOMAIN-LIKE PYRUVATE PHOSPHATE DIKINASE N-TERMINAL DOMAIN	Y
Bc12_comp10813_c0_seq1	2800	pyruvate phosphate dikinase	151669	2R82	ATP-GRASP GLUTATHIONE SYNTHETASE ATP-BINDING DOMAIN-LIKE PYRUVATE PHOSPHATE DIKINASE N-TERMINAL DOMAIN	Y
Bc12_comp10813_c0_seq1	2800	pyruvate phosphate dikinase	119953	1VBG	ATP-GRASP GLUTATHIONE SYNTHETASE ATP-BINDING DOMAIN-LIKE PYRUVATE PHOSPHATE DIKINASE N-TERMINAL DOMAIN	Y
Bc12_comp10813_c0_seq1	2800	pyruvate phosphate dikinase	119956	1VBH	ATP-GRASP GLUTATHIONE SYNTHETASE ATP-BINDING DOMAIN-LIKE PYRUVATE PHOSPHATE DIKINASE N-TERMINAL DOMAIN -	N
Bc12_comp10813_c0_seq1	2800	pyruvate phosphate dikinase	3260422	2X0S	TIM BETA/ALPHA-BARREL PHOSPHOENOLPYRUVATE/PYRUVATE DOMAIN UNMATCHED -	Y
Bc12_comp10813_c0_seq1	2800	pyruvate phosphate dikinase	119954	1VBH	TIM BETA/ALPHA-BARREL PHOSPHOENOLPYRUVATE/PYRUVATE DOMAIN PYRUVATE PHOSPHATE DIKINASE C-TERMINAL DOMAIN	Y
Bc12_comp10813_c0_seq1	2800	pyruvate phosphate dikinase	119951	1VBG	TIM BETA/ALPHA-BARREL PHOSPHOENOLPYRUVATE/PYRUVATE DOMAIN PYRUVATE PHOSPHATE DIKINASE C-TERMINAL DOMAIN -	N
Bc12_comp10813_c0_seq1	2800	pyruvate phosphate dikinase	3260420	2X0S	ATP-GRASP GLUTATHIONE SYNTHETASE ATP-BINDING DOMAIN-LIKE UNMATCHED	Y
Bc12_comp10813_c0_seq1	2800	pyruvate phosphate dikinase	29305	1GGO	TIM BETA/ALPHA-BARREL PHOSPHOENOLPYRUVATE/PYRUVATE DOMAIN PYRUVATE PHOSPHATE DIKINASE C-TERMINAL DOMAIN -	Y
Bc12_comp10813_c0_seq1	2800	pyruvate phosphate dikinase	29306	2DIK	TIM BETA/ALPHA-BARREL PHOSPHOENOLPYRUVATE/PYRUVATE DOMAIN PYRUVATE PHOSPHATE DIKINASE C-TERMINAL DOMAIN -	Y
Bc12_comp10813_c0_seq1	2800	pyruvate phosphate dikinase	29304	1DIK	TIM BETA/ALPHA-BARREL PHOSPHOENOLPYRUVATE/PYRUVATE DOMAIN PYRUVATE PHOSPHATE DIKINASE C-TERMINAL DOMAIN -	Y
Bc12_comp10813_c0_seq1	2800	pyruvate phosphate dikinase	66546	1JDE	TIM BETA/ALPHA-BARREL PHOSPHOENOLPYRUVATE/PYRUVATE DOMAIN PYRUVATE PHOSPHATE DIKINASE C-TERMINAL DOMAIN -	Y
Bc12_comp10813_c0_seq1	2800	pyruvate phosphate dikinase	151667	2R82	TIM BETA/ALPHA-BARREL PHOSPHOENOLPYRUVATE/PYRUVATE DOMAIN PYRUVATE PHOSPHATE DIKINASE C-TERMINAL DOMAIN	Y
Bc12_comp10813_c0_seq1	2800	pyruvate phosphate dikinase	68423	1KC7	TIM BETA/ALPHA-BARREL PHOSPHOENOLPYRUVATE/PYRUVATE DOMAIN PYRUVATE PHOSPHATE DIKINASE C-TERMINAL DOMAIN -	N
Bc12_comp10813_c0_seq1	2800	pyruvate phosphate dikinase	68384	1KBL	TIM BETA/ALPHA-BARREL PHOSPHOENOLPYRUVATE/PYRUVATE DOMAIN PYRUVATE PHOSPHATE DIKINASE C-TERMINAL DOMAIN -	N
Bc12_comp10784_c0_seq1	1159	histidinol-phosphate aminotransferase	3410992	3FTB	PLP-DEPENDENT TRANSFERASE-LIKE PLP-DEPENDENT TRANSFERASES UNMATCHED -	N
Bc12_comp10784_c0_seq1	1159	histidinol-phosphate aminotransferase	3400935	3FFH	PLP-DEPENDENT TRANSFERASE-LIKE PLP-DEPENDENT TRANSFERASES UNMATCHED -	Y
Bc12_comp10784_c0_seq1	1159	histidinol-phosphate aminotransferase	73978	1LKC	PLP-DEPENDENT TRANSFERASE-LIKE PLP-DEPENDENT TRANSFERASES AAT-LIKE	Y
Bc12_comp10784_c0_seq1	1159	histidinol-phosphate aminotransferase	73829	1LC8	PLP-DEPENDENT TRANSFERASE-LIKE PLP-DEPENDENT TRANSFERASES AAT-LIKE -	N
Bc12_comp10784_c0_seq1	1159	histidinol-phosphate aminotransferase	73827	1LC5	PLP-DEPENDENT TRANSFERASE-LIKE PLP-DEPENDENT TRANSFERASES AAT-LIKE -	N
Bc12_comp10784_c0_seq1	1159	histidinol-phosphate aminotransferase	73828	1LC7	PLP-DEPENDENT TRANSFERASE-LIKE PLP-DEPENDENT TRANSFERASES AAT-LIKE -	N
Bc12_comp10784_c0_seq1	1159	histidinol-phosphate aminotransferase	108040	1UU0	PLP-DEPENDENT TRANSFERASE-LIKE PLP-DEPENDENT TRANSFERASES AAT-LIKE -	N
Bc12_comp10784_c0_seq1	1159	histidinol-phosphate aminotransferase	108038	1UU0	PLP-DEPENDENT TRANSFERASE-LIKE PLP-DEPENDENT TRANSFERASES AAT-LIKE	Y
Bc12_comp10784_c0_seq1	1159	histidinol-phosphate aminotransferase	99993	1UU1	PLP-DEPENDENT TRANSFERASE-LIKE PLP-DEPENDENT TRANSFERASES AAT-LIKE	Y
Bc12_comp10784_c0_seq1	1159	histidinol-phosphate aminotransferase	108039	1UU0	PLP-DEPENDENT TRANSFERASE-LIKE PLP-DEPENDENT TRANSFERASES AAT-LIKE	Y
Bc12_comp10784_c0_seq1	1159	histidinol-phosphate aminotransferase	99997	1UU2	PLP-DEPENDENT TRANSFERASE-LIKE PLP-DEPENDENT TRANSFERASES AAT-LIKE	Y
Bc12_comp10784_c0_seq1	1159	histidinol-phosphate aminotransferase	99998	1UU2	PLP-DEPENDENT TRANSFERASE-LIKE PLP-DEPENDENT TRANSFERASES AAT-LIKE -	N
Bc12_comp10784_c0_seq1	1159	histidinol-phosphate aminotransferase	108041	1UU0	PLP-DEPENDENT TRANSFERASE-LIKE PLP-DEPENDENT TRANSFERASES AAT-LIKE	Y
Bc12_comp10784_c0_seq1	1159	histidinol-phosphate aminotransferase	133131	2F8J	PLP-DEPENDENT TRANSFERASE-LIKE PLP-DEPENDENT TRANSFERASES AAT-LIKE	Y
Bc12_comp10784_c0_seq1	1159	histidinol-phosphate aminotransferase	133129	2F8J	PLP-DEPENDENT TRANSFERASE-LIKE PLP-DEPENDENT TRANSFERASES AAT-LIKE -	Y
Bc12_comp10784_c0_seq1	1159	histidinol-phosphate aminotransferase	133130	2F8J	PLP-DEPENDENT TRANSFERASE-LIKE PLP-DEPENDENT TRANSFERASES AAT-LIKE	Y
Bc12_comp10784_c0_seq1	1159	histidinol-phosphate aminotransferase	133128	2F8J	PLP-DEPENDENT TRANSFERASE-LIKE PLP-DEPENDENT TRANSFERASES AAT-LIKE	Y
Bc12_comp10784_c0_seq1	1159	histidinol-phosphate aminotransferase	99996	1UU1	PLP-DEPENDENT TRANSFERASE-LIKE PLP-DEPENDENT TRANSFERASES AAT-LIKE	Y
Bc12_comp10748_c0_seq1	832	shwachman-bodian-diamond partial	106705	1T95	RUVA C-TERMINAL DOMAIN-LIKE HYPOTHETICAL PROTEIN AF0491 MIDDLE DOMAIN HYPOTHETICAL PROTEIN AF0491 MIDDLE DOMAIN -	N
Bc12_comp10748_c0_seq1	832	shwachman-bodian-diamond partial	104093	1P9Q	RUVA C-TERMINAL DOMAIN-LIKE HYPOTHETICAL PROTEIN AF0491 MIDDLE DOMAIN HYPOTHETICAL PROTEIN AF0491 MIDDLE DOMAIN -	N
Bc12_comp10748_c0_seq1	832	shwachman-bodian-diamond partial	3240119	2WBM	RUVA C-TERMINAL DOMAIN-LIKE HYPOTHETICAL PROTEIN AF0491 MIDDLE DOMAIN UNMATCHED -	N
Bc12_comp10748_c0_seq1	832	shwachman-bodian-diamond partial	104095	1P9Q	FERREDOXIN-LIKE EF-G C-TERMINAL DOMAIN-LIKE HYPOTHETICAL PROTEIN AF0491 C-TERMINAL DOMAIN -	N
Bc12_comp10679_c0_seq1	678	duf1349 domain-containing protein	3570268	3O12	PFAM PFAM PFAM DUF1349 -	N
Bc12_comp10679_c0_seq1	678	duf1349 domain-containing protein	3550057	3MEP	PFAM PFAM PFAM DUF1349 -	N
Bc12_comp10646_c0_seq1	815	clan family metacaspase-like cysteine peptidase	3320146	3BIJ	PFAM PFAM PFAM PEPTIDASE_C14	Y
Bc12_comp10646_c0_seq1	815	clan family metacaspase-like cysteine peptidase	3320145	3BIJ	PFAM PFAM PFAM FBPASE_GLPX -	N
Bc12_comp10529_c0_seq1	1349	ap-4 complex accessory subunit tepsin	3060893	2DCP	PWI DOMAIN PWI DOMAIN PWI DOMAIN -	N
Bc12_comp10529_c0_seq1	1349	ap-4 complex accessory subunit tepsin	3010730	1VDY	PWI DOMAIN PWI DOMAIN PWI DOMAIN -	N
Bc12_comp10261_c0_seq1	1426	l-cysteine desulfhydrase	34394	1AX4	PLP-DEPENDENT TRANSFERASE-LIKE PLP-DEPENDENT TRANSFERASES BETA-ELIMINATING LYASES	Y
Bc12_comp10261_c0_seq1	1426	l-cysteine desulfhydrase	34393	1AX4	PLP-DEPENDENT TRANSFERASE-LIKE PLP-DEPENDENT TRANSFERASES BETA-ELIMINATING LYASES	Y
Bc12_comp10261_c0_seq1	1426	l-cysteine desulfhydrase	34392	1AX4	PLP-DEPENDENT TRANSFERASE-LIKE PLP-DEPENDENT TRANSFERASES BETA-ELIMINATING LYASES	Y
Bc12_comp10261_c0_seq1	1426	l-cysteine desulfhydrase	34391	1AX4	PLP-DEPENDENT TRANSFERASE-LIKE PLP-DEPENDENT TRANSFERASES BETA-ELIMINATING LYASES	Y
Bc12_comp10261_c0_seq1	1426	l-cysteine desulfhydrase	3600626	2YCP	PLP-DEPENDENT TRANSFERASE-LIKE PLP-DEPENDENT TRANSFERASES UNMATCHED	Y
Bc12_comp10261_c0_seq1	1426	l-cysteine desulfhydrase	3220302	2VLH	PLP-DEPENDENT TRANSFERASE-LIKE PLP-DEPENDENT TRANSFERASES UNMATCHED	Y
Bc12_comp10261_c0_seq1	1426	l-cysteine desulfhydrase	3220299	2VLF	PLP-DEPENDENT TRANSFERASE-LIKE PLP-DEPENDENT TRANSFERASES UNMATCHED	Y
Bc12_comp10261_c0_seq1	1426	l-cysteine desulfhydrase	3080802	2EZ2	PLP-DEPENDENT TRANSFERASE-LIKE PLP-DEPENDENT TRANSFERASES UNMATCHED	Y
Bc12_comp10261_c0_seq1	1426	l-cysteine desulfhydrase	3600627	2YCT	PLP-DEPENDENT TRANSFERASE-LIKE PLP-DEPENDENT TRANSFERASES UNMATCHED	Y
Bc12_comp10261_c0_seq1	1426	l-cysteine desulfhydrase	3600625	2YCN	PLP-DEPENDENT TRANSFERASE-LIKE PLP-DEPENDENT TRANSFERASES UNMATCHED	Y
Bc12_comp10261_c0_seq1	1426	l-cysteine desulfhydrase	90418	1C7G	PLP-DEPENDENT TRANSFERASE-LIKE PLP-DEPENDENT TRANSFERASES BETA-ELIMINATING LYASES	Y
Bc12_comp10261_c0_seq1	1426	l-cysteine desulfhydrase	90417	1C7G	PLP-DEPENDENT TRANSFERASE-LIKE PLP-DEPENDENT TRANSFERASES BETA-ELIMINATING LYASES	Y
Bc12_comp10261_c0_seq1	1426	l-cysteine desulfhydrase	90416	1C7G	PLP-DEPENDENT TRANSFERASE-LIKE PLP-DEPENDENT TRANSFERASES BETA-ELIMINATING LYASES	Y
Bc12_comp10261_c0_seq1	1426	l-cysteine desulfhydrase	90415	1C7G	PLP-DEPENDENT TRANSFERASE-LIKE PLP-DEPENDENT TRANSFERASES BETA-ELIMINATING LYASES	Y
Bc12_comp10261_c0_seq1	1426	l-cysteine desulfhydrase	3080801	2EZ1	PLP-DEPENDENT TRANSFERASE-LIKE PLP-DEPENDENT TRANSFERASES UNMATCHED	Y
Bc12_comp10261_c0_seq1	1426	l-cysteine desulfhydrase	34390	2TPL	PLP-DEPENDENT TRANSFERASE-LIKE PLP-DEPENDENT TRANSFERASES BETA-ELIMINATING LYASES	Y
Bc12_comp10261_c0_seq1	1426	l-cysteine desulfhydrase	34389	2TPL	PLP-DEPENDENT TRANSFERASE-LIKE PLP-DEPENDENT TRANSFERASES BETA-ELIMINATING LYASES	Y
Bc12_comp10137_c0_seq1	816	pirin	119311	1TQ5	DOUBLE-STRANDED BETA-HELIX RMLC-LIKE CUPINS PIRIN-LIKE -	N
Bc12_comp10137_c0_seq1	816	pirin	3210985	2VEC	DOUBLE-STRANDED BETA-HELIX RMLC-LIKE CUPINS UNMATCHED -	N
Bc12_comp10137_c0_seq1	816	pirin	3300937	3ACL	DOUBLE-STRANDED BETA-HELIX RMLC-LIKE CUPINS PIRIN-LIKE	Y
Bc12_comp10137_c0_seq1	816	pirin	3170289	2P17	DOUBLE-STRANDED BETA-HELIX RMLC-LIKE CUPINS UNMATCHED -	N
Bc12_comp10061_c0_seq1	1783	-beta-d-fructofuranosidase	3500509	3KF3	5-BLADED BETA-PROPELLER ARABINANASE/LEVANSUCRASE/INVERTASE GLYCOSYL HYDROLASES FAMILY 32 N-TERMINAL DOMAIN -	Y
Bc12_comp10061_c0_seq1	1783	-beta-d-fructofuranosidase	3500514	3KF5	5-BLADED BETA-PROPELLER ARABINANASE/LEVANSUCRASE/INVERTASE GLYCOSYL HYDROLASES FAMILY 32 N-TERMINAL DOMAIN -	Y
Bc12_comp10061_c0_seq1	1783	-beta-d-fructofuranosidase	116591	1Y9M	5-BLADED BETA-PROPELLER ARABINANASE/LEVANSUCRASE/INVERTASE GLYCOSYL HYDROLASES FAMILY 32 N-TERMINAL DOMAIN	Y
Bc12_comp10061_c0_seq1	1783	-beta-d-fructofuranosidase	116585	1Y9G	5-BLADED BETA-PROPELLER ARABINANASE/LEVANSUCRASE/INVERTASE GLYCOSYL HYDROLASES FAMILY 32 N-TERMINAL DOMAIN -	Y
Bc12_comp10061_c0_seq1	1783	-beta-d-fructofuranosidase	116471	1Y4W	5-BLADED BETA-PROPELLER ARABINANASE/LEVANSUCRASE/INVERTASE GLYCOSYL HYDROLASES FAMILY 32 N-TERMINAL DOMAIN -	N
Bc12_comp10061_c0_seq1	1783	-beta-d-fructofuranosidase	100187	1UYP	5-BLADED BETA-PROPELLER ARABINANASE/LEVANSUCRASE/INVERTASE GLYCOSYL HYDROLASES FAMILY 32 N-TERMINAL DOMAIN -	N
Bc12_comp10061_c0_seq1	1783	-beta-d-fructofuranosidase	100185	1UYP	5-BLADED BETA-PROPELLER ARABINANASE/LEVANSUCRASE/INVERTASE GLYCOSYL HYDROLASES FAMILY 32 N-TERMINAL DOMAIN -	N
Bc12_comp10061_c0_seq1	1783	-beta-d-fructofuranosidase	100183	1UYP	5-BLADED BETA-PROPELLER ARABINANASE/LEVANSUCRASE/INVERTASE GLYCOSYL HYDROLASES FAMILY 32 N-TERMINAL DOMAIN -	N
Bc12_comp10061_c0_seq1	1783	-beta-d-fructofuranosidase	100181	1UYP	5-BLADED BETA-PROPELLER ARABINANASE/LEVANSUCRASE/INVERTASE GLYCOSYL HYDROLASES FAMILY 32 N-TERMINAL DOMAIN -	N
Bc12_comp10061_c0_seq1	1783	-beta-d-fructofuranosidase	100179	1UYP	5-BLADED BETA-PROPELLER ARABINANASE/LEVANSUCRASE/INVERTASE GLYCOSYL HYDROLASES FAMILY 32 N-TERMINAL DOMAIN -	N
Bc12_comp10061_c0_seq1	1783	-beta-d-fructofuranosidase	100177	1UYP	5-BLADED BETA-PROPELLER ARABINANASE/LEVANSUCRASE/INVERTASE GLYCOSYL HYDROLASES FAMILY 32 N-TERMINAL DOMAIN -	N
Bc12_comp10061_c0_seq1	1783	-beta-d-fructofuranosidase	120618	1W2T	5-BLADED BETA-PROPELLER ARABINANASE/LEVANSUCRASE/INVERTASE GLYCOSYL HYDROLASES FAMILY 32 N-TERMINAL DOMAIN -	N
Bc12_comp10061_c0_seq1	1783	-beta-d-fructofuranosidase	120616	1W2T	5-BLADED BETA-PROPELLER ARABINANASE/LEVANSUCRASE/INVERTASE GLYCOSYL HYDROLASES FAMILY 32 N-TERMINAL DOMAIN -	N
Bc12_comp10061_c0_seq1	1783	-beta-d-fructofuranosidase	120614	1W2T	5-BLADED BETA-PROPELLER ARABINANASE/LEVANSUCRASE/INVERTASE GLYCOSYL HYDROLASES FAMILY 32 N-TERMINAL DOMAIN -	Y
Bc12_comp10061_c0_seq1	1783	-beta-d-fructofuranosidase	120612	1W2T	5-BLADED BETA-PROPELLER ARABINANASE/LEVANSUCRASE/INVERTASE GLYCOSYL HYDROLASES FAMILY 32 N-TERMINAL DOMAIN -	N
Bc12_comp10061_c0_seq1	1783	-beta-d-fructofuranosidase	120610	1W2T	5-BLADED BETA-PROPELLER ARABINANASE/LEVANSUCRASE/INVERTASE GLYCOSYL HYDROLASES FAMILY 32 N-TERMINAL DOMAIN -	N
Bc12_comp10061_c0_seq1	1783	-beta-d-fructofuranosidase	120608	1W2T	5-BLADED BETA-PROPELLER ARABINANASE/LEVANSUCRASE/INVERTASE GLYCOSYL HYDROLASES FAMILY 32 N-TERMINAL DOMAIN -	Y
Bc12_comp10051_c0_seq1	743	maltose o-acetyltransferase	3120150	2IC7	SINGLE-STRANDED LEFT-HANDED BETA-HELIX TRIMERIC LPXA-LIKE ENZYMES GALACTOSIDE ACETYLTRANSFERASE-LIKE -	N
Bc12_comp10051_c0_seq1	743	maltose o-acetyltransferase	3170386	2P2O	SINGLE-STRANDED LEFT-HANDED BETA-HELIX TRIMERIC LPXA-LIKE ENZYMES GALACTOSIDE ACETYLTRANSFERASE-LIKE -	N
Bc12_comp10051_c0_seq1	743	maltose o-acetyltransferase	86816	1OCX	SINGLE-STRANDED LEFT-HANDED BETA-HELIX TRIMERIC LPXA-LIKE ENZYMES GALACTOSIDE ACETYLTRANSFERASE-LIKE -	N
Bc12_comp10051_c0_seq1	743	maltose o-acetyltransferase	86815	1OCX	SINGLE-STRANDED LEFT-HANDED BETA-HELIX TRIMERIC LPXA-LIKE ENZYMES GALACTOSIDE ACETYLTRANSFERASE-LIKE -	N
Bc12_comp10051_c0_seq1	743	maltose o-acetyltransferase	86814	1OCX	SINGLE-STRANDED LEFT-HANDED BETA-HELIX TRIMERIC LPXA-LIKE ENZYMES GALACTOSIDE ACETYLTRANSFERASE-LIKE -	N
Bc12_comp10051_c0_seq1	743	maltose o-acetyltransferase	3460081	3HJJ	SINGLE-STRANDED LEFT-HANDED BETA-HELIX TRIMERIC LPXA-LIKE ENZYMES GALACTOSIDE ACETYLTRANSFERASE-LIKE -	N
Bc12_comp10051_c0_seq1	743	maltose o-acetyltransferase	3710464	3SRT	SINGLE-STRANDED LEFT-HANDED BETA-HELIX TRIMERIC LPXA-LIKE ENZYMES GALACTOSIDE ACETYLTRANSFERASE-LIKE -	N
Bc12_comp10051_c0_seq1	743	maltose o-acetyltransferase	3420010	3FTT	SINGLE-STRANDED LEFT-HANDED BETA-HELIX TRIMERIC LPXA-LIKE ENZYMES UNMATCHED -	N
Bc12_comp10051_c0_seq1	743	maltose o-acetyltransferase	72870	1KQA	SINGLE-STRANDED LEFT-HANDED BETA-HELIX TRIMERIC LPXA-LIKE ENZYMES GALACTOSIDE ACETYLTRANSFERASE-LIKE -	N
Bc12_comp10051_c0_seq1	743	maltose o-acetyltransferase	72869	1KQA	SINGLE-STRANDED LEFT-HANDED BETA-HELIX TRIMERIC LPXA-LIKE ENZYMES GALACTOSIDE ACETYLTRANSFERASE-LIKE -	N
Bc12_comp10051_c0_seq1	743	maltose o-acetyltransferase	72868	1KQA	SINGLE-STRANDED LEFT-HANDED BETA-HELIX TRIMERIC LPXA-LIKE ENZYMES GALACTOSIDE ACETYLTRANSFERASE-LIKE -	N
Bc12_comp10051_c0_seq1	743	maltose o-acetyltransferase	72899	1KRR	SINGLE-STRANDED LEFT-HANDED BETA-HELIX TRIMERIC LPXA-LIKE ENZYMES GALACTOSIDE ACETYLTRANSFERASE-LIKE -	N
Bc12_comp10051_c0_seq1	743	maltose o-acetyltransferase	72901	1KRR	SINGLE-STRANDED LEFT-HANDED BETA-HELIX TRIMERIC LPXA-LIKE ENZYMES GALACTOSIDE ACETYLTRANSFERASE-LIKE -	N
Bc12_comp10051_c0_seq1	743	maltose o-acetyltransferase	72900	1KRR	SINGLE-STRANDED LEFT-HANDED BETA-HELIX TRIMERIC LPXA-LIKE ENZYMES GALACTOSIDE ACETYLTRANSFERASE-LIKE -	N
Bc12_comp10041_c0_seq1	1207	glucose kinase	3180529	2Q2R	PFAM PFAM PFAM GLUCOKINASE	Y
Bc12_comp10022_c0_seq1	973	thioredoxin reductase	4027587	3R9U	FAD/NAD(P)-BINDING DOMAIN FAD/NAD(P)-BINDING DOMAIN FAD/NAD-LINKED REDUCTASES N-TERMINAL AND CENTRAL DOMAINS	Y
Bc12_comp10022_c0_seq1	973	thioredoxin reductase	4055518	3R9U	FAD/NAD(P)-BINDING DOMAIN FAD/NAD(P)-BINDING DOMAIN FAD/NAD-LINKED REDUCTASES N-TERMINAL AND CENTRAL DOMAINS	Y
Bc12_comp10022_c0_seq1	973	thioredoxin reductase	3040232	2A87	FAD/NAD(P)-BINDING DOMAIN FAD/NAD(P)-BINDING DOMAIN UNMATCHED -	N
Bc12_comp10017_c0_seq1	1199	glucokinase 1	3180529	2Q2R	PFAM PFAM PFAM GLUCOKINASE	Y
