# Supplementary material for: Comparative transcriptomics reveals striking similarities between the bovine and feline isolates of Tritrichomonas foetus: consequences for in silico drug-target identification
Source: BMC Genomics. 2014 Nov 5;15(1):955. doi: 10.1186/1471-2164-15-955 (PMC4247702; doi:10.1186/1471-2164-15-955)
Supplement: Supplementary file 4 — Additional file 4: Non-host, putative feline T. foetus genotype druggable domains. Feline T. foetus non-host (i.e. unique to the parasite) transcripts which presented a positive hit to known druggable domains are presented, along with the EMBL DrugGAbility px number (SCOP domain), the associated pdb code and information regarding the druggable domain found. Transcript IDs are repeated in the table as more than one domain could be associated within each transcript. Adherence to the Lipinski rule of 5 for druggablity is presented as “Y” for true or “N” for false. BlastX annotation and length of the assembled transcript is also presented. (XLSX 51 KB) [file 12864_2014_6695_MOESM4_ESM.xlsx]

## Sheet: Sheet1
Putative feline genotype non-host druggable domains
Transcript ID	Transcript length	BlastX transcript identifier	PX code	PDB code	Druggable domain	Druggable (Lipinski rule of 5)
G10_comp9710_c0_seq1	1161	histidinol-phosphate aminotransferase	3410992	3FTB	PLP-DEPENDENT TRANSFERASE-LIKE PLP-DEPENDENT TRANSFERASES UNMATCHED -	N
G10_comp9710_c0_seq1	1161	histidinol-phosphate aminotransferase	4043082	3FTB	UNMATCHED UNMATCHED UNMATCHED 3FTB HOMO	Y
G10_comp9710_c0_seq1	1161	histidinol-phosphate aminotransferase	4036195	3FTB	UNMATCHED UNMATCHED UNMATCHED 3FTB HOMO	Y
G10_comp9710_c0_seq1	1161	histidinol-phosphate aminotransferase	3400935	3FFH	PLP-DEPENDENT TRANSFERASE-LIKE PLP-DEPENDENT TRANSFERASES UNMATCHED -	Y
G10_comp9710_c0_seq1	1161	histidinol-phosphate aminotransferase	4007362	3FFH	UNMATCHED UNMATCHED UNMATCHED 3FFH HOMO	Y
G10_comp9710_c0_seq1	1161	histidinol-phosphate aminotransferase	108040	1UU0	PLP-DEPENDENT TRANSFERASE-LIKE PLP-DEPENDENT TRANSFERASES AAT-LIKE -	N
G10_comp9710_c0_seq1	1161	histidinol-phosphate aminotransferase	108038	1UU0	PLP-DEPENDENT TRANSFERASE-LIKE PLP-DEPENDENT TRANSFERASES AAT-LIKE	Y
G10_comp9710_c0_seq1	1161	histidinol-phosphate aminotransferase	108039	1UU0	PLP-DEPENDENT TRANSFERASE-LIKE PLP-DEPENDENT TRANSFERASES AAT-LIKE	Y
G10_comp9710_c0_seq1	1161	histidinol-phosphate aminotransferase	99997	1UU2	PLP-DEPENDENT TRANSFERASE-LIKE PLP-DEPENDENT TRANSFERASES AAT-LIKE	Y
G10_comp9710_c0_seq1	1161	histidinol-phosphate aminotransferase	108041	1UU0	PLP-DEPENDENT TRANSFERASE-LIKE PLP-DEPENDENT TRANSFERASES AAT-LIKE	Y
G10_comp9710_c0_seq1	1161	histidinol-phosphate aminotransferase	99998	1UU2	PLP-DEPENDENT TRANSFERASE-LIKE PLP-DEPENDENT TRANSFERASES AAT-LIKE -	N
G10_comp9710_c0_seq1	1161	histidinol-phosphate aminotransferase	133131	2F8J	PLP-DEPENDENT TRANSFERASE-LIKE PLP-DEPENDENT TRANSFERASES AAT-LIKE	Y
G10_comp9710_c0_seq1	1161	histidinol-phosphate aminotransferase	133129	2F8J	PLP-DEPENDENT TRANSFERASE-LIKE PLP-DEPENDENT TRANSFERASES AAT-LIKE -	Y
G10_comp9710_c0_seq1	1161	histidinol-phosphate aminotransferase	99993	1UU1	PLP-DEPENDENT TRANSFERASE-LIKE PLP-DEPENDENT TRANSFERASES AAT-LIKE	Y
G10_comp9710_c0_seq1	1161	histidinol-phosphate aminotransferase	99995	1UU1	PLP-DEPENDENT TRANSFERASE-LIKE PLP-DEPENDENT TRANSFERASES AAT-LIKE	Y
G10_comp9710_c0_seq1	1161	histidinol-phosphate aminotransferase	133130	2F8J	PLP-DEPENDENT TRANSFERASE-LIKE PLP-DEPENDENT TRANSFERASES AAT-LIKE	Y
G10_comp9710_c0_seq1	1161	histidinol-phosphate aminotransferase	133128	2F8J	PLP-DEPENDENT TRANSFERASE-LIKE PLP-DEPENDENT TRANSFERASES AAT-LIKE	Y
G10_comp9710_c0_seq1	1161	histidinol-phosphate aminotransferase	99996	1UU1	PLP-DEPENDENT TRANSFERASE-LIKE PLP-DEPENDENT TRANSFERASES AAT-LIKE	Y
G10_comp9710_c0_seq1	1161	histidinol-phosphate aminotransferase	99994	1UU1	PLP-DEPENDENT TRANSFERASE-LIKE PLP-DEPENDENT TRANSFERASES AAT-LIKE	Y
G10_comp9710_c0_seq1	1161	histidinol-phosphate aminotransferase	4012438	2F8J	PLP-DEPENDENT TRANSFERASE-LIKE PLP-DEPENDENT TRANSFERASES AAT-LIKE (HOMO MULTIMER)	Y
G10_comp9311_c0_seq1	832	had family hydrolase	3500262	3KBB	HAD-LIKE HAD-LIKE BETA-PHOSPHOGLUCOMUTASE-LIKE -	N
G10_comp9311_c0_seq1	832	had family hydrolase	124440	1Z4O	HAD-LIKE HAD-LIKE BETA-PHOSPHOGLUCOMUTASE-LIKE -	Y
G10_comp9311_c0_seq1	832	had family hydrolase	4118596	2WHE	HAD-LIKE HAD-LIKE BETA-PHOSPHOGLUCOMUTASE-LIKE	Y
G10_comp9311_c0_seq1	832	had family hydrolase	3240562	2WFA	HAD-LIKE HAD-LIKE UNMATCHED	Y
G10_comp9311_c0_seq1	832	had family hydrolase	3240561	2WF9	HAD-LIKE HAD-LIKE UNMATCHED	Y
G10_comp9311_c0_seq1	832	had family hydrolase	86525	1O08	HAD-LIKE HAD-LIKE BETA-PHOSPHOGLUCOMUTASE-LIKE	Y
G10_comp9311_c0_seq1	832	had family hydrolase	86507	1O03	HAD-LIKE HAD-LIKE BETA-PHOSPHOGLUCOMUTASE-LIKE	N
G10_comp9311_c0_seq1	832	had family hydrolase	3240560	2WF8	HAD-LIKE HAD-LIKE UNMATCHED -	N
G10_comp9311_c0_seq1	832	had family hydrolase	3240559	2WF7	HAD-LIKE HAD-LIKE UNMATCHED	Y
G10_comp9311_c0_seq1	832	had family hydrolase	3240558	2WF6	HAD-LIKE HAD-LIKE UNMATCHED	Y
G10_comp9311_c0_seq1	832	had family hydrolase	4176217	2WF5	HAD-LIKE HAD-LIKE BETA-PHOSPHOGLUCOMUTASE-LIKE	Y
G10_comp9311_c0_seq1	832	had family hydrolase	124438	1Z4N	HAD-LIKE HAD-LIKE BETA-PHOSPHOGLUCOMUTASE-LIKE -	Y
G10_comp9311_c0_seq1	832	had family hydrolase	125452	1ZOL	HAD-LIKE HAD-LIKE BETA-PHOSPHOGLUCOMUTASE-LIKE	Y
G10_comp9311_c0_seq1	832	had family hydrolase	3410526	3FM9	HAD-LIKE HAD-LIKE UNMATCHED	Y
G10_comp9311_c0_seq1	832	had family hydrolase	124441	1Z4O	HAD-LIKE HAD-LIKE BETA-PHOSPHOGLUCOMUTASE-LIKE	Y
G10_comp9311_c0_seq1	832	had family hydrolase	74283	1LVH	HAD-LIKE HAD-LIKE BETA-PHOSPHOGLUCOMUTASE-LIKE	Y
G10_comp9311_c0_seq1	832	had family hydrolase	74282	1LVH	HAD-LIKE HAD-LIKE BETA-PHOSPHOGLUCOMUTASE-LIKE	Y
G10_comp9311_c0_seq1	832	had family hydrolase	3370209	3DV9	HAD-LIKE HAD-LIKE UNMATCHED	Y
G10_comp9311_c0_seq1	832	had family hydrolase	124439	1Z4N	HAD-LIKE HAD-LIKE BETA-PHOSPHOGLUCOMUTASE-LIKE -	Y
G10_comp9311_c0_seq1	832	had family hydrolase	4089776	3QUC	UNMATCHED UNMATCHED UNMATCHED 3QUC	N
G10_comp9081_c0_seq1	295	dna-directed rna polymerases and iii subunit rpabc5	112761	1TWH	DNA/RNA-BINDING 3-HELICAL BUNDLE RNA POLYMERASE SUBUNIT RPB10 RNA POLYMERASE SUBUNIT RPB10 -	N
G10_comp9081_c0_seq1	295	dna-directed rna polymerases and iii subunit rpabc5	112748	1TWG	DNA/RNA-BINDING 3-HELICAL BUNDLE RNA POLYMERASE SUBUNIT RPB10 RNA POLYMERASE SUBUNIT RPB10 -	N
G10_comp9081_c0_seq1	295	dna-directed rna polymerases and iii subunit rpabc5	112721	1TWC	DNA/RNA-BINDING 3-HELICAL BUNDLE RNA POLYMERASE SUBUNIT RPB10 RNA POLYMERASE SUBUNIT RPB10 -	N
G10_comp9081_c0_seq1	295	dna-directed rna polymerases and iii subunit rpabc5	112706	1TWA	DNA/RNA-BINDING 3-HELICAL BUNDLE RNA POLYMERASE SUBUNIT RPB10 RNA POLYMERASE SUBUNIT RPB10 -	N
G10_comp9081_c0_seq1	295	dna-directed rna polymerases and iii subunit rpabc5	3700750	3S2D	DNA/RNA-BINDING 3-HELICAL BUNDLE RNA POLYMERASE SUBUNIT RPB10 UNMATCHED -	N
G10_comp9081_c0_seq1	295	dna-directed rna polymerases and iii subunit rpabc5	3700770	3S2H	DNA/RNA-BINDING 3-HELICAL BUNDLE RNA POLYMERASE SUBUNIT RPB10 UNMATCHED -	N
G10_comp9081_c0_seq1	295	dna-directed rna polymerases and iii subunit rpabc5	3540537	3M4O	DNA/RNA-BINDING 3-HELICAL BUNDLE RNA POLYMERASE SUBUNIT RPB10 UNMATCHED -	N
G10_comp9081_c0_seq1	295	dna-directed rna polymerases and iii subunit rpabc5	3490616	3K1F	DNA/RNA-BINDING 3-HELICAL BUNDLE RNA POLYMERASE SUBUNIT RPB10 UNMATCHED -	N
G10_comp9081_c0_seq1	295	dna-directed rna polymerases and iii subunit rpabc5	3540490	3M3Y	DNA/RNA-BINDING 3-HELICAL BUNDLE RNA POLYMERASE SUBUNIT RPB10 UNMATCHED -	N
G10_comp9081_c0_seq1	295	dna-directed rna polymerases and iii subunit rpabc5	4258512	4A3C	DNA/RNA-BINDING 3-HELICAL BUNDLE RNA POLYMERASE SUBUNIT RPB10 RNA POLYMERASE SUBUNIT RPB10 -	N
G10_comp9081_c0_seq1	295	dna-directed rna polymerases and iii subunit rpabc5	3500012	3K7A	DNA/RNA-BINDING 3-HELICAL BUNDLE RNA POLYMERASE SUBUNIT RPB10 UNMATCHED -	N
G10_comp9081_c0_seq1	295	dna-directed rna polymerases and iii subunit rpabc5	3700513	3RZO	DNA/RNA-BINDING 3-HELICAL BUNDLE RNA POLYMERASE SUBUNIT RPB10 UNMATCHED -	N
G10_comp9081_c0_seq1	295	dna-directed rna polymerases and iii subunit rpabc5	3700573	3S15	DNA/RNA-BINDING 3-HELICAL BUNDLE RNA POLYMERASE SUBUNIT RPB10 UNMATCHED -	N
G10_comp9081_c0_seq1	295	dna-directed rna polymerases and iii subunit rpabc5	3700553	3S14	DNA/RNA-BINDING 3-HELICAL BUNDLE RNA POLYMERASE SUBUNIT RPB10 UNMATCHED -	N
G10_comp9081_c0_seq1	295	dna-directed rna polymerases and iii subunit rpabc5	3700489	3RZD	DNA/RNA-BINDING 3-HELICAL BUNDLE RNA POLYMERASE SUBUNIT RPB10 UNMATCHED -	N
G10_comp9081_c0_seq1	295	dna-directed rna polymerases and iii subunit rpabc5	3700613	3S17	DNA/RNA-BINDING 3-HELICAL BUNDLE RNA POLYMERASE SUBUNIT RPB10 UNMATCHED -	N
G10_comp9081_c0_seq1	295	dna-directed rna polymerases and iii subunit rpabc5	3700593	3S16	DNA/RNA-BINDING 3-HELICAL BUNDLE RNA POLYMERASE SUBUNIT RPB10 UNMATCHED -	N
G10_comp9081_c0_seq1	295	dna-directed rna polymerases and iii subunit rpabc5	3700706	3S1R	DNA/RNA-BINDING 3-HELICAL BUNDLE RNA POLYMERASE SUBUNIT RPB10 UNMATCHED -	N
G10_comp9081_c0_seq1	295	dna-directed rna polymerases and iii subunit rpabc5	3700686	3S1Q	DNA/RNA-BINDING 3-HELICAL BUNDLE RNA POLYMERASE SUBUNIT RPB10 UNMATCHED -	N
G10_comp9081_c0_seq1	295	dna-directed rna polymerases and iii subunit rpabc5	3700666	3S1N	DNA/RNA-BINDING 3-HELICAL BUNDLE RNA POLYMERASE SUBUNIT RPB10 UNMATCHED -	N
G10_comp8892_c0_seq1	1567	inosine-uridine preferring nucleoside hydrolase	34813	2MAS	NUCLEOSIDE HYDROLASE NUCLEOSIDE HYDROLASE NUCLEOSIDE HYDROLASE -	N
G10_comp8892_c0_seq1	1567	inosine-uridine preferring nucleoside hydrolase	34812	2MAS	NUCLEOSIDE HYDROLASE NUCLEOSIDE HYDROLASE NUCLEOSIDE HYDROLASE -	N
G10_comp8892_c0_seq1	1567	inosine-uridine preferring nucleoside hydrolase	34811	2MAS	NUCLEOSIDE HYDROLASE NUCLEOSIDE HYDROLASE NUCLEOSIDE HYDROLASE -	N
G10_comp8892_c0_seq1	1567	inosine-uridine preferring nucleoside hydrolase	34810	2MAS	NUCLEOSIDE HYDROLASE NUCLEOSIDE HYDROLASE NUCLEOSIDE HYDROLASE -	N
G10_comp8892_c0_seq1	1567	inosine-uridine preferring nucleoside hydrolase	4136431	2MAS	NUCLEOSIDE HYDROLASE NUCLEOSIDE HYDROLASE NUCLEOSIDE HYDROLASE (HOMO MULTIMER)	Y
G10_comp8892_c0_seq1	1567	inosine-uridine preferring nucleoside hydrolase	34819	1EZR	NUCLEOSIDE HYDROLASE NUCLEOSIDE HYDROLASE NUCLEOSIDE HYDROLASE	Y
G10_comp8892_c0_seq1	1567	inosine-uridine preferring nucleoside hydrolase	34818	1EZR	NUCLEOSIDE HYDROLASE NUCLEOSIDE HYDROLASE NUCLEOSIDE HYDROLASE	Y
G10_comp8892_c0_seq1	1567	inosine-uridine preferring nucleoside hydrolase	34817	1EZR	NUCLEOSIDE HYDROLASE NUCLEOSIDE HYDROLASE NUCLEOSIDE HYDROLASE	Y
G10_comp8892_c0_seq1	1567	inosine-uridine preferring nucleoside hydrolase	34816	1EZR	NUCLEOSIDE HYDROLASE NUCLEOSIDE HYDROLASE NUCLEOSIDE HYDROLASE	Y
G10_comp8892_c0_seq1	1567	inosine-uridine preferring nucleoside hydrolase	34814	1MAS	NUCLEOSIDE HYDROLASE NUCLEOSIDE HYDROLASE NUCLEOSIDE HYDROLASE	Y
G10_comp8892_c0_seq1	1567	inosine-uridine preferring nucleoside hydrolase	4013999	1EZR	NUCLEOSIDE HYDROLASE NUCLEOSIDE HYDROLASE NUCLEOSIDE HYDROLASE (HOMO MULTIMER)	Y
G10_comp8892_c0_seq1	1567	inosine-uridine preferring nucleoside hydrolase	34815	1MAS	NUCLEOSIDE HYDROLASE NUCLEOSIDE HYDROLASE NUCLEOSIDE HYDROLASE	Y
G10_comp8892_c0_seq1	1567	inosine-uridine preferring nucleoside hydrolase	4186622	1MAS	NUCLEOSIDE HYDROLASE NUCLEOSIDE HYDROLASE NUCLEOSIDE HYDROLASE (HOMO MULTIMER)	Y
G10_comp8892_c0_seq1	1567	inosine-uridine preferring nucleoside hydrolase	3630447	3MKN	NUCLEOSIDE HYDROLASE NUCLEOSIDE HYDROLASE UNMATCHED	Y
G10_comp8892_c0_seq1	1567	inosine-uridine preferring nucleoside hydrolase	3630446	3MKM	NUCLEOSIDE HYDROLASE NUCLEOSIDE HYDROLASE UNMATCHED -	N
G10_comp8892_c0_seq1	1567	inosine-uridine preferring nucleoside hydrolase	155025	3B9X	NUCLEOSIDE HYDROLASE NUCLEOSIDE HYDROLASE NUCLEOSIDE HYDROLASE -	N
G10_comp8892_c0_seq1	1567	inosine-uridine preferring nucleoside hydrolase	96206	1Q8F	NUCLEOSIDE HYDROLASE NUCLEOSIDE HYDROLASE NUCLEOSIDE HYDROLASE -	N
G10_comp8892_c0_seq1	1567	inosine-uridine preferring nucleoside hydrolase	96205	1Q8F	NUCLEOSIDE HYDROLASE NUCLEOSIDE HYDROLASE NUCLEOSIDE HYDROLASE -	N
G10_comp8892_c0_seq1	1567	inosine-uridine preferring nucleoside hydrolase	96204	1Q8F	NUCLEOSIDE HYDROLASE NUCLEOSIDE HYDROLASE NUCLEOSIDE HYDROLASE -	N
G10_comp8892_c0_seq1	1567	inosine-uridine preferring nucleoside hydrolase	96203	1Q8F	NUCLEOSIDE HYDROLASE NUCLEOSIDE HYDROLASE NUCLEOSIDE HYDROLASE -	N
G10_comp8826_c0_seq1	3067	clan family subtilisin-like serine peptidase	109411	1WME	SUBTILISIN-LIKE SUBTILISIN-LIKE SUBTILASES -	N
G10_comp8826_c0_seq1	3067	clan family subtilisin-like serine peptidase	109409	1WMD	SUBTILISIN-LIKE SUBTILISIN-LIKE SUBTILASES -	N
G10_comp8826_c0_seq1	3067	clan family subtilisin-like serine peptidase	109413	1WMF	SUBTILISIN-LIKE SUBTILISIN-LIKE SUBTILASES -	N
G10_comp8826_c0_seq1	3067	clan family subtilisin-like serine peptidase	3310074	3AFG	SUBTILISIN-LIKE SUBTILISIN-LIKE SUBTILASES -	N
G10_comp8826_c0_seq1	3067	clan family subtilisin-like serine peptidase	32504	1ST3	SUBTILISIN-LIKE SUBTILISIN-LIKE SUBTILASES -	N
G10_comp8826_c0_seq1	3067	clan family subtilisin-like serine peptidase	95903	1Q5P	SUBTILISIN-LIKE SUBTILISIN-LIKE SUBTILASES -	N
G10_comp8826_c0_seq1	3067	clan family subtilisin-like serine peptidase	32506	1C9M	SUBTILISIN-LIKE SUBTILISIN-LIKE SUBTILASES -	N
G10_comp8826_c0_seq1	3067	clan family subtilisin-like serine peptidase	4113815	1TK2	UNMATCHED UNMATCHED UNMATCHED 1TK2 HETERO -	N
G10_comp8826_c0_seq1	3067	clan family subtilisin-like serine peptidase	114848	1WSD	SUBTILISIN-LIKE SUBTILISIN-LIKE SUBTILASES -	N
G10_comp8826_c0_seq1	3067	clan family subtilisin-like serine peptidase	32541	1MPT	SUBTILISIN-LIKE SUBTILISIN-LIKE SUBTILASES -	N
G10_comp8826_c0_seq1	3067	clan family subtilisin-like serine peptidase	4040307	1XF1	SUBTILISIN-LIKE SUBTILISIN-LIKE SUBTILASES (HOMO MULTIMER)	Y
G10_comp8826_c0_seq1	3067	clan family subtilisin-like serine peptidase	32503	1GCI	SUBTILISIN-LIKE SUBTILISIN-LIKE SUBTILASES -	N
G10_comp8826_c0_seq1	3067	clan family subtilisin-like serine peptidase	155703	3BX1	SUBTILISIN-LIKE SUBTILISIN-LIKE SUBTILASES -	N
G10_comp8826_c0_seq1	3067	clan family subtilisin-like serine peptidase	155702	3BX1	SUBTILISIN-LIKE SUBTILISIN-LIKE SUBTILASES -	N
G10_comp8826_c0_seq1	3067	clan family subtilisin-like serine peptidase	107067	1TK2	SUBTILISIN-LIKE SUBTILISIN-LIKE SUBTILASES -	N
G10_comp8826_c0_seq1	3067	clan family subtilisin-like serine peptidase	32502	1SVN	SUBTILISIN-LIKE SUBTILISIN-LIKE SUBTILASES -	N
G10_comp8826_c0_seq1	3067	clan family subtilisin-like serine peptidase	91822	1NDQ	SUBTILISIN-LIKE SUBTILISIN-LIKE SUBTILASES -	N
G10_comp8826_c0_seq1	3067	clan family subtilisin-like serine peptidase	32509	1JEA	SUBTILISIN-LIKE SUBTILISIN-LIKE SUBTILASES -	N
G10_comp8826_c0_seq1	3067	clan family subtilisin-like serine peptidase	3020509	1XF1	SUBTILISIN-LIKE SUBTILISIN-LIKE UNMATCHED -	N
G10_comp8826_c0_seq1	3067	clan family subtilisin-like serine peptidase	4085994	3BX1	UNMATCHED UNMATCHED UNMATCHED 3BX1 HETERO	Y
G10_comp8765_c0_seq1	861	pp-loop family protein	3300384	3A2K	ADENINE NUCLEOTIDE ALPHA HYDROLASE-LIKE ADENINE NUCLEOTIDE ALPHA HYDROLASES-LIKE PP-LOOP ATPASE	Y
G10_comp8680_c0_seq1	2218	glutamine synthetase	3640962	3O6X	PFAM PFAM PFAM GLN-SYNT_C -	Y
G10_comp8680_c0_seq1	2218	glutamine synthetase	3640961	3O6X	FKBP-LIKE FKBP-LIKE FKBP IMMUNOPHILIN/PROLINE ISOMERASE -	N
G10_comp8680_c0_seq1	2218	glutamine synthetase	3640963	3O6X	UNMATCHED UNMATCHED UNMATCHED 3O6X -	N
G10_comp8562_c0_seq1	1211	fad fmn-binding family protein	3440174	3GR8	TIM BETA/ALPHA-BARREL FMN-LINKED OXIDOREDUCTASES UNMATCHED -	N
G10_comp8562_c0_seq1	1211	fad fmn-binding family protein	3440173	3GR7	TIM BETA/ALPHA-BARREL FMN-LINKED OXIDOREDUCTASES UNMATCHED -	N
G10_comp8562_c0_seq1	1211	fad fmn-binding family protein	3510713	3KRZ	TIM BETA/ALPHA-BARREL FMN-LINKED OXIDOREDUCTASES UNMATCHED -	N
G10_comp8562_c0_seq1	1211	fad fmn-binding family protein	3510698	3KRU	TIM BETA/ALPHA-BARREL FMN-LINKED OXIDOREDUCTASES UNMATCHED -	N
G10_comp8562_c0_seq1	1211	fad fmn-binding family protein	4065934	3GR8	TIM BETA/ALPHA-BARREL FMN-LINKED OXIDOREDUCTASES FMN-LINKED OXIDOREDUCTASES (HOMO MULTIMER) -	N
G10_comp8562_c0_seq1	1211	fad fmn-binding family protein	4029510	3GR7	TIM BETA/ALPHA-BARREL FMN-LINKED OXIDOREDUCTASES FMN-LINKED OXIDOREDUCTASES (HOMO MULTIMER) -	N
G10_comp8562_c0_seq1	1211	fad fmn-binding family protein	4031340	3KRU	TIM BETA/ALPHA-BARREL FMN-LINKED OXIDOREDUCTASES FMN-LINKED OXIDOREDUCTASES (HOMO MULTIMER) -	N
G10_comp8562_c0_seq1	1211	fad fmn-binding family protein	4119327	3KRZ	TIM BETA/ALPHA-BARREL FMN-LINKED OXIDOREDUCTASES FMN-LINKED OXIDOREDUCTASES (HOMO MULTIMER)	Y
G10_comp8562_c0_seq1	1211	fad fmn-binding family protein	124430	1Z48	TIM BETA/ALPHA-BARREL FMN-LINKED OXIDOREDUCTASES FMN-LINKED OXIDOREDUCTASES -	N
G10_comp8562_c0_seq1	1211	fad fmn-binding family protein	124429	1Z48	TIM BETA/ALPHA-BARREL FMN-LINKED OXIDOREDUCTASES FMN-LINKED OXIDOREDUCTASES -	Y
G10_comp8562_c0_seq1	1211	fad fmn-binding family protein	124426	1Z44	TIM BETA/ALPHA-BARREL FMN-LINKED OXIDOREDUCTASES FMN-LINKED OXIDOREDUCTASES -	N
G10_comp8562_c0_seq1	1211	fad fmn-binding family protein	124425	1Z44	TIM BETA/ALPHA-BARREL FMN-LINKED OXIDOREDUCTASES FMN-LINKED OXIDOREDUCTASES -	N
G10_comp8562_c0_seq1	1211	fad fmn-binding family protein	124424	1Z42	TIM BETA/ALPHA-BARREL FMN-LINKED OXIDOREDUCTASES FMN-LINKED OXIDOREDUCTASES -	N
G10_comp8562_c0_seq1	1211	fad fmn-binding family protein	124423	1Z42	TIM BETA/ALPHA-BARREL FMN-LINKED OXIDOREDUCTASES FMN-LINKED OXIDOREDUCTASES	Y
G10_comp8562_c0_seq1	1211	fad fmn-binding family protein	124422	1Z41	TIM BETA/ALPHA-BARREL FMN-LINKED OXIDOREDUCTASES FMN-LINKED OXIDOREDUCTASES -	N
G10_comp8562_c0_seq1	1211	fad fmn-binding family protein	124421	1Z41	TIM BETA/ALPHA-BARREL FMN-LINKED OXIDOREDUCTASES FMN-LINKED OXIDOREDUCTASES -	N
G10_comp8562_c0_seq1	1211	fad fmn-binding family protein	4071936	1Z48	TIM BETA/ALPHA-BARREL FMN-LINKED OXIDOREDUCTASES FMN-LINKED OXIDOREDUCTASES (HOMO MULTIMER)	Y
G10_comp8562_c0_seq1	1211	fad fmn-binding family protein	4012753	1Z44	TIM BETA/ALPHA-BARREL FMN-LINKED OXIDOREDUCTASES FMN-LINKED OXIDOREDUCTASES (HOMO MULTIMER)	Y
G10_comp8562_c0_seq1	1211	fad fmn-binding family protein	4096969	1Z42	TIM BETA/ALPHA-BARREL FMN-LINKED OXIDOREDUCTASES FMN-LINKED OXIDOREDUCTASES (HOMO MULTIMER)	Y
G10_comp8562_c0_seq1	1211	fad fmn-binding family protein	4100930	1Z41	TIM BETA/ALPHA-BARREL FMN-LINKED OXIDOREDUCTASES FMN-LINKED OXIDOREDUCTASES (HOMO MULTIMER)	Y
G10_comp8527_c0_seq1	699	isopentenyl-diphosphate delta-isomerase	3120182	2ICJ	NUDIX NUDIX UNMATCHED	Y
G10_comp8527_c0_seq1	699	isopentenyl-diphosphate delta-isomerase	3110974	2I6K	NUDIX NUDIX UNMATCHED	Y
G10_comp8527_c0_seq1	699	isopentenyl-diphosphate delta-isomerase	3120185	2ICK	NUDIX NUDIX UNMATCHED	Y
G10_comp8527_c0_seq1	699	isopentenyl-diphosphate delta-isomerase	3070056	2DHO	NUDIX NUDIX UNMATCHED	Y
G10_comp8527_c0_seq1	699	isopentenyl-diphosphate delta-isomerase	134729	2G74	NUDIX NUDIX IPP ISOMERASE-LIKE	Y
G10_comp8527_c0_seq1	699	isopentenyl-diphosphate delta-isomerase	134728	2G74	NUDIX NUDIX IPP ISOMERASE-LIKE	Y
G10_comp8527_c0_seq1	699	isopentenyl-diphosphate delta-isomerase	134727	2G73	NUDIX NUDIX IPP ISOMERASE-LIKE	Y
G10_comp8527_c0_seq1	699	isopentenyl-diphosphate delta-isomerase	134726	2G73	NUDIX NUDIX IPP ISOMERASE-LIKE	Y
G10_comp8527_c0_seq1	699	isopentenyl-diphosphate delta-isomerase	127709	2B2K	NUDIX NUDIX IPP ISOMERASE-LIKE	Y
G10_comp8527_c0_seq1	699	isopentenyl-diphosphate delta-isomerase	127708	2B2K	NUDIX NUDIX IPP ISOMERASE-LIKE	Y
G10_comp8527_c0_seq1	699	isopentenyl-diphosphate delta-isomerase	121794	1X83	NUDIX NUDIX IPP ISOMERASE-LIKE	Y
G10_comp8527_c0_seq1	699	isopentenyl-diphosphate delta-isomerase	121793	1X83	NUDIX NUDIX IPP ISOMERASE-LIKE	Y
G10_comp8527_c0_seq1	699	isopentenyl-diphosphate delta-isomerase	4255374	2G74	NUDIX NUDIX IPP ISOMERASE-LIKE (HOMO MULTIMER)	Y
G10_comp8527_c0_seq1	699	isopentenyl-diphosphate delta-isomerase	4251208	2G73	NUDIX NUDIX IPP ISOMERASE-LIKE (HOMO MULTIMER)	Y
G10_comp8527_c0_seq1	699	isopentenyl-diphosphate delta-isomerase	4232698	2B2K	NUDIX NUDIX IPP ISOMERASE-LIKE (HOMO MULTIMER)	Y
G10_comp8527_c0_seq1	699	isopentenyl-diphosphate delta-isomerase	4043931	1X83	NUDIX NUDIX IPP ISOMERASE-LIKE (HOMO MULTIMER)	Y
G10_comp8527_c0_seq1	699	isopentenyl-diphosphate delta-isomerase	153342	2VNQ	NUDIX NUDIX IPP ISOMERASE-LIKE	Y
G10_comp8527_c0_seq1	699	isopentenyl-diphosphate delta-isomerase	153341	2VNQ	NUDIX NUDIX IPP ISOMERASE-LIKE -	N
G10_comp8527_c0_seq1	699	isopentenyl-diphosphate delta-isomerase	153340	2VNP	NUDIX NUDIX IPP ISOMERASE-LIKE	Y
G10_comp8527_c0_seq1	699	isopentenyl-diphosphate delta-isomerase	153339	2VNP	NUDIX NUDIX IPP ISOMERASE-LIKE	Y
G10_comp8426_c0_seq1	686	isochorismatase family protein	3250775	2WT9	ISOCHORISMATASE-LIKE HYDROLASES ISOCHORISMATASE-LIKE HYDROLASES UNMATCHED -	N
G10_comp8426_c0_seq1	686	isochorismatase family protein	3250777	2WTA	ISOCHORISMATASE-LIKE HYDROLASES ISOCHORISMATASE-LIKE HYDROLASES UNMATCHED -	N
G10_comp8426_c0_seq1	686	isochorismatase family protein	4107685	2WT9	ISOCHORISMATASE-LIKE HYDROLASES ISOCHORISMATASE-LIKE HYDROLASES ISOCHORISMATASE-LIKE HYDROLASES (HOMO MULTIMER)	Y
G10_comp8426_c0_seq1	686	isochorismatase family protein	66211	1IM5	ISOCHORISMATASE-LIKE HYDROLASES ISOCHORISMATASE-LIKE HYDROLASES ISOCHORISMATASE-LIKE HYDROLASES -	N
G10_comp8426_c0_seq1	686	isochorismatase family protein	66208	1ILW	ISOCHORISMATASE-LIKE HYDROLASES ISOCHORISMATASE-LIKE HYDROLASES ISOCHORISMATASE-LIKE HYDROLASES -	N
G10_comp8426_c0_seq1	686	isochorismatase family protein	3690723	3R2J	ISOCHORISMATASE-LIKE HYDROLASES ISOCHORISMATASE-LIKE HYDROLASES UNMATCHED -	N
G10_comp8426_c0_seq1	686	isochorismatase family protein	3100608	2H0R	ISOCHORISMATASE-LIKE HYDROLASES ISOCHORISMATASE-LIKE HYDROLASES UNMATCHED -	N
G10_comp8426_c0_seq1	686	isochorismatase family protein	4197289	3R2J	ISOCHORISMATASE-LIKE HYDROLASES ISOCHORISMATASE-LIKE HYDROLASES ISOCHORISMATASE-LIKE HYDROLASES (HOMO MULTIMER)	Y
G10_comp8426_c0_seq1	686	isochorismatase family protein	4128280	3R2J	ISOCHORISMATASE-LIKE HYDROLASES ISOCHORISMATASE-LIKE HYDROLASES ISOCHORISMATASE-LIKE HYDROLASES (HOMO MULTIMER)	Y
G10_comp8426_c0_seq1	686	isochorismatase family protein	3670314	3PL1	ISOCHORISMATASE-LIKE HYDROLASES ISOCHORISMATASE-LIKE HYDROLASES UNMATCHED	Y
G10_comp8426_c0_seq1	686	isochorismatase family protein	3460659	3HU5	ISOCHORISMATASE-LIKE HYDROLASES ISOCHORISMATASE-LIKE HYDROLASES UNMATCHED -	N
G10_comp8426_c0_seq1	686	isochorismatase family protein	3650030	3O90	ISOCHORISMATASE-LIKE HYDROLASES ISOCHORISMATASE-LIKE HYDROLASES UNMATCHED -	N
G10_comp8426_c0_seq1	686	isochorismatase family protein	4194100	3O90	ISOCHORISMATASE-LIKE HYDROLASES ISOCHORISMATASE-LIKE HYDROLASES ISOCHORISMATASE-LIKE HYDROLASES (HOMO MULTIMER)	Y
G10_comp8426_c0_seq1	686	isochorismatase family protein	3380300	3EEF	ISOCHORISMATASE-LIKE HYDROLASES ISOCHORISMATASE-LIKE HYDROLASES UNMATCHED -	Y
G10_comp8426_c0_seq1	686	isochorismatase family protein	3650038	3O94	ISOCHORISMATASE-LIKE HYDROLASES ISOCHORISMATASE-LIKE HYDROLASES UNMATCHED -	Y
G10_comp8426_c0_seq1	686	isochorismatase family protein	4142971	3O94	ISOCHORISMATASE-LIKE HYDROLASES ISOCHORISMATASE-LIKE HYDROLASES ISOCHORISMATASE-LIKE HYDROLASES (HOMO MULTIMER)	Y
G10_comp8426_c0_seq1	686	isochorismatase family protein	4020903	3O92	ISOCHORISMATASE-LIKE HYDROLASES ISOCHORISMATASE-LIKE HYDROLASES ISOCHORISMATASE-LIKE HYDROLASES (HOMO MULTIMER)	Y
G10_comp8426_c0_seq1	686	isochorismatase family protein	4265138	3O91	ISOCHORISMATASE-LIKE HYDROLASES ISOCHORISMATASE-LIKE HYDROLASES ISOCHORISMATASE-LIKE HYDROLASES (HOMO MULTIMER)	Y
G10_comp8426_c0_seq1	686	isochorismatase family protein	3650036	3O93	ISOCHORISMATASE-LIKE HYDROLASES ISOCHORISMATASE-LIKE HYDROLASES UNMATCHED -	N
G10_comp8426_c0_seq1	686	isochorismatase family protein	3650034	3O92	ISOCHORISMATASE-LIKE HYDROLASES ISOCHORISMATASE-LIKE HYDROLASES UNMATCHED	N
G10_comp8369_c0_seq1	3554	pyruvate ferredoxin flavodoxin oxidoreductase	4215502	2UZA	THIAMIN DIPHOSPHATE-BINDING FOLD (THDP-BINDING) THIAMIN DIPHOSPHATE-BINDING FOLD (THDP-BINDING) PFOR PP MODULE (HOMO MULTIMER)	Y
G10_comp8369_c0_seq1	3554	pyruvate ferredoxin flavodoxin oxidoreductase	4174594	2PDA	THIAMIN DIPHOSPHATE-BINDING FOLD (THDP-BINDING) THIAMIN DIPHOSPHATE-BINDING FOLD (THDP-BINDING) PFOR PP MODULE (HOMO MULTIMER)	Y
G10_comp8369_c0_seq1	3554	pyruvate ferredoxin flavodoxin oxidoreductase	4262523	2C42	THIAMIN DIPHOSPHATE-BINDING FOLD (THDP-BINDING) THIAMIN DIPHOSPHATE-BINDING FOLD (THDP-BINDING) PFOR PP MODULE (HOMO MULTIMER)	Y
G10_comp8369_c0_seq1	3554	pyruvate ferredoxin flavodoxin oxidoreductase	4003775	2C3U	THIAMIN DIPHOSPHATE-BINDING FOLD (THDP-BINDING) THIAMIN DIPHOSPHATE-BINDING FOLD (THDP-BINDING) PFOR PP MODULE (HOMO MULTIMER)	Y
G10_comp8369_c0_seq1	3554	pyruvate ferredoxin flavodoxin oxidoreductase	4257610	2C3P	THIAMIN DIPHOSPHATE-BINDING FOLD (THDP-BINDING) THIAMIN DIPHOSPHATE-BINDING FOLD (THDP-BINDING) PFOR PP MODULE (HOMO MULTIMER)	Y
G10_comp8369_c0_seq1	3554	pyruvate ferredoxin flavodoxin oxidoreductase	4029761	2C3O	THIAMIN DIPHOSPHATE-BINDING FOLD (THDP-BINDING) THIAMIN DIPHOSPHATE-BINDING FOLD (THDP-BINDING) PFOR PP MODULE (HOMO MULTIMER)	Y
G10_comp8369_c0_seq1	3554	pyruvate ferredoxin flavodoxin oxidoreductase	4146416	2C3M	THIAMIN DIPHOSPHATE-BINDING FOLD (THDP-BINDING) THIAMIN DIPHOSPHATE-BINDING FOLD (THDP-BINDING) PFOR PP MODULE (HOMO MULTIMER)	Y
G10_comp8369_c0_seq1	3554	pyruvate ferredoxin flavodoxin oxidoreductase	4084959	1KEK	THIAMIN DIPHOSPHATE-BINDING FOLD (THDP-BINDING) THIAMIN DIPHOSPHATE-BINDING FOLD (THDP-BINDING) PFOR PP MODULE (HOMO MULTIMER)	Y
G10_comp8369_c0_seq1	3554	pyruvate ferredoxin flavodoxin oxidoreductase	4013825	1B0P	THIAMIN DIPHOSPHATE-BINDING FOLD (THDP-BINDING) THIAMIN DIPHOSPHATE-BINDING FOLD (THDP-BINDING) PFOR PP MODULE (HOMO MULTIMER)	Y
G10_comp8369_c0_seq1	3554	pyruvate ferredoxin flavodoxin oxidoreductase	4196865	2C3Y	THIAMIN DIPHOSPHATE-BINDING FOLD (THDP-BINDING) THIAMIN DIPHOSPHATE-BINDING FOLD (THDP-BINDING) PFOR PP MODULE (HOMO MULTIMER)	Y
G10_comp8369_c0_seq1	3554	pyruvate ferredoxin flavodoxin oxidoreductase	129786	2C3Y	THIAMIN DIPHOSPHATE-BINDING FOLD (THDP-BINDING) THIAMIN DIPHOSPHATE-BINDING FOLD (THDP-BINDING) PFOR PP MODULE	Y
G10_comp8369_c0_seq1	3554	pyruvate ferredoxin flavodoxin oxidoreductase	152331	2UZA	THIAMIN DIPHOSPHATE-BINDING FOLD (THDP-BINDING) THIAMIN DIPHOSPHATE-BINDING FOLD (THDP-BINDING) PFOR PP MODULE	Y
G10_comp8369_c0_seq1	3554	pyruvate ferredoxin flavodoxin oxidoreductase	152326	2UZA	THIAMIN DIPHOSPHATE-BINDING FOLD (THDP-BINDING) THIAMIN DIPHOSPHATE-BINDING FOLD (THDP-BINDING) PFOR PP MODULE -	N
G10_comp8369_c0_seq1	3554	pyruvate ferredoxin flavodoxin oxidoreductase	31838	2PDA	THIAMIN DIPHOSPHATE-BINDING FOLD (THDP-BINDING) THIAMIN DIPHOSPHATE-BINDING FOLD (THDP-BINDING) PFOR PP MODULE	Y
G10_comp8369_c0_seq1	3554	pyruvate ferredoxin flavodoxin oxidoreductase	31836	2PDA	THIAMIN DIPHOSPHATE-BINDING FOLD (THDP-BINDING) THIAMIN DIPHOSPHATE-BINDING FOLD (THDP-BINDING) PFOR PP MODULE	Y
G10_comp8369_c0_seq1	3554	pyruvate ferredoxin flavodoxin oxidoreductase	129796	2C42	THIAMIN DIPHOSPHATE-BINDING FOLD (THDP-BINDING) THIAMIN DIPHOSPHATE-BINDING FOLD (THDP-BINDING) PFOR PP MODULE	Y
G10_comp8369_c0_seq1	3554	pyruvate ferredoxin flavodoxin oxidoreductase	129791	2C42	THIAMIN DIPHOSPHATE-BINDING FOLD (THDP-BINDING) THIAMIN DIPHOSPHATE-BINDING FOLD (THDP-BINDING) PFOR PP MODULE	Y
G10_comp8369_c0_seq1	3554	pyruvate ferredoxin flavodoxin oxidoreductase	129781	2C3Y	THIAMIN DIPHOSPHATE-BINDING FOLD (THDP-BINDING) THIAMIN DIPHOSPHATE-BINDING FOLD (THDP-BINDING) PFOR PP MODULE	Y
G10_comp8369_c0_seq1	3554	pyruvate ferredoxin flavodoxin oxidoreductase	129776	2C3U	THIAMIN DIPHOSPHATE-BINDING FOLD (THDP-BINDING) THIAMIN DIPHOSPHATE-BINDING FOLD (THDP-BINDING) PFOR PP MODULE	Y
G10_comp8369_c0_seq1	3554	pyruvate ferredoxin flavodoxin oxidoreductase	129771	2C3U	THIAMIN DIPHOSPHATE-BINDING FOLD (THDP-BINDING) THIAMIN DIPHOSPHATE-BINDING FOLD (THDP-BINDING) PFOR PP MODULE	N
G10_comp8361_c0_seq1	1330	beta-amylase precursor	28797	1FA2	TIM BETA/ALPHA-BARREL (TRANS)GLYCOSIDASES AMYLASE CATALYTIC DOMAIN	Y
G10_comp8361_c0_seq1	1330	beta-amylase precursor	3580504	2XFR	TIM BETA/ALPHA-BARREL (TRANS)GLYCOSIDASES UNMATCHED	Y
G10_comp8361_c0_seq1	1330	beta-amylase precursor	3580511	2XG9	TIM BETA/ALPHA-BARREL (TRANS)GLYCOSIDASES UNMATCHED	Y
G10_comp8361_c0_seq1	1330	beta-amylase precursor	3580520	2XGI	TIM BETA/ALPHA-BARREL (TRANS)GLYCOSIDASES UNMATCHED	Y
G10_comp8361_c0_seq1	1330	beta-amylase precursor	3580509	2XFY	TIM BETA/ALPHA-BARREL (TRANS)GLYCOSIDASES UNMATCHED	Y
G10_comp8361_c0_seq1	1330	beta-amylase precursor	3580501	2XFF	TIM BETA/ALPHA-BARREL (TRANS)GLYCOSIDASES UNMATCHED	Y
G10_comp8361_c0_seq1	1330	beta-amylase precursor	3580515	2XGB	TIM BETA/ALPHA-BARREL (TRANS)GLYCOSIDASES UNMATCHED	Y
G10_comp8361_c0_seq1	1330	beta-amylase precursor	28796	1B1Y	TIM BETA/ALPHA-BARREL (TRANS)GLYCOSIDASES AMYLASE CATALYTIC DOMAIN	Y
G10_comp8361_c0_seq1	1330	beta-amylase precursor	95974	1Q6G	TIM BETA/ALPHA-BARREL (TRANS)GLYCOSIDASES AMYLASE CATALYTIC DOMAIN	Y
G10_comp8361_c0_seq1	1330	beta-amylase precursor	120907	1WDP	TIM BETA/ALPHA-BARREL (TRANS)GLYCOSIDASES AMYLASE CATALYTIC DOMAIN	Y
G10_comp8361_c0_seq1	1330	beta-amylase precursor	95970	1Q6C	TIM BETA/ALPHA-BARREL (TRANS)GLYCOSIDASES AMYLASE CATALYTIC DOMAIN	Y
G10_comp8361_c0_seq1	1330	beta-amylase precursor	28792	1BFN	TIM BETA/ALPHA-BARREL (TRANS)GLYCOSIDASES AMYLASE CATALYTIC DOMAIN	Y
G10_comp8361_c0_seq1	1330	beta-amylase precursor	120909	1WDR	TIM BETA/ALPHA-BARREL (TRANS)GLYCOSIDASES AMYLASE CATALYTIC DOMAIN -	Y
G10_comp8361_c0_seq1	1330	beta-amylase precursor	99502	1UKO	TIM BETA/ALPHA-BARREL (TRANS)GLYCOSIDASES AMYLASE CATALYTIC DOMAIN	Y
G10_comp8361_c0_seq1	1330	beta-amylase precursor	99501	1UKO	TIM BETA/ALPHA-BARREL (TRANS)GLYCOSIDASES AMYLASE CATALYTIC DOMAIN	Y
G10_comp8361_c0_seq1	1330	beta-amylase precursor	99504	1UKO	TIM BETA/ALPHA-BARREL (TRANS)GLYCOSIDASES AMYLASE CATALYTIC DOMAIN	Y
G10_comp8361_c0_seq1	1330	beta-amylase precursor	99503	1UKO	TIM BETA/ALPHA-BARREL (TRANS)GLYCOSIDASES AMYLASE CATALYTIC DOMAIN	Y
G10_comp8361_c0_seq1	1330	beta-amylase precursor	99508	1UKP	TIM BETA/ALPHA-BARREL (TRANS)GLYCOSIDASES AMYLASE CATALYTIC DOMAIN	Y
G10_comp8361_c0_seq1	1330	beta-amylase precursor	99507	1UKP	TIM BETA/ALPHA-BARREL (TRANS)GLYCOSIDASES AMYLASE CATALYTIC DOMAIN	Y
G10_comp8361_c0_seq1	1330	beta-amylase precursor	99506	1UKP	TIM BETA/ALPHA-BARREL (TRANS)GLYCOSIDASES AMYLASE CATALYTIC DOMAIN	Y
G10_comp8284_c0_seq1	1080	sua5 family protein	4119045	3AJE	YRDC/RIBB YRDC/RIBB YRDC-LIKE -	N
G10_comp8284_c0_seq1	1080	sua5 family protein	3080593	2EQA	YRDC/RIBB YRDC/RIBB YRDC-LIKE -	N
G10_comp8284_c0_seq1	1080	sua5 family protein	40926	1HRU	YRDC/RIBB YRDC/RIBB YRDC-LIKE -	N
G10_comp8284_c0_seq1	1080	sua5 family protein	40927	1HRU	YRDC/RIBB YRDC/RIBB YRDC-LIKE -	N
G10_comp8284_c0_seq1	1080	sua5 family protein	4150122	1HRU	YRDC/RIBB YRDC/RIBB YRDC-LIKE -	N
G10_comp8284_c0_seq1	1080	sua5 family protein	71634	1JCU	YRDC/RIBB YRDC/RIBB YRDC-LIKE -	N
G10_comp8284_c0_seq1	1080	sua5 family protein	72103	1K7J	YRDC/RIBB YRDC/RIBB YRDC-LIKE -	N
G10_comp8284_c0_seq1	1080	sua5 family protein	77432	1KK9	YRDC/RIBB YRDC/RIBB YRDC-LIKE -	Y
G10_comp8276_c0_seq1	680	duf1349 domain-containing protein	3550057	3MEP	PFAM PFAM PFAM DUF1349 -	N
G10_comp8276_c0_seq1	680	duf1349 domain-containing protein	3570268	3O12	PFAM PFAM PFAM DUF1349 -	N
G10_comp8276_c0_seq1	680	duf1349 domain-containing protein	4185714	3MEP	CARBAMATE KINASE-LIKE CARBAMATE KINASE-LIKE CARBAMATE KINASE	Y
G10_comp8271_c0_seq1	821	shwachman-bodian-diamond partial	106705	1T95	RUVA C-TERMINAL DOMAIN-LIKE HYPOTHETICAL PROTEIN AF0491 MIDDLE DOMAIN HYPOTHETICAL PROTEIN AF0491 MIDDLE DOMAIN -	N
G10_comp8271_c0_seq1	821	shwachman-bodian-diamond partial	104093	1P9Q	RUVA C-TERMINAL DOMAIN-LIKE HYPOTHETICAL PROTEIN AF0491 MIDDLE DOMAIN HYPOTHETICAL PROTEIN AF0491 MIDDLE DOMAIN -	N
G10_comp8271_c0_seq1	821	shwachman-bodian-diamond partial	3240119	2WBM	RUVA C-TERMINAL DOMAIN-LIKE HYPOTHETICAL PROTEIN AF0491 MIDDLE DOMAIN UNMATCHED -	N
G10_comp8271_c0_seq1	821	shwachman-bodian-diamond partial	104095	1P9Q	FERREDOXIN-LIKE EF-G C-TERMINAL DOMAIN-LIKE HYPOTHETICAL PROTEIN AF0491 C-TERMINAL DOMAIN -	N
G10_comp8209_c0_seq1	2807	pyruvate phosphate dikinase	41573	1GGO	ATP-GRASP GLUTATHIONE SYNTHETASE ATP-BINDING DOMAIN-LIKE PYRUVATE PHOSPHATE DIKINASE N-TERMINAL DOMAIN	Y
G10_comp8209_c0_seq1	2807	pyruvate phosphate dikinase	68425	1KC7	ATP-GRASP GLUTATHIONE SYNTHETASE ATP-BINDING DOMAIN-LIKE PYRUVATE PHOSPHATE DIKINASE N-TERMINAL DOMAIN	Y
G10_comp8209_c0_seq1	2807	pyruvate phosphate dikinase	68386	1KBL	ATP-GRASP GLUTATHIONE SYNTHETASE ATP-BINDING DOMAIN-LIKE PYRUVATE PHOSPHATE DIKINASE N-TERMINAL DOMAIN	Y
G10_comp8209_c0_seq1	2807	pyruvate phosphate dikinase	66548	1JDE	ATP-GRASP GLUTATHIONE SYNTHETASE ATP-BINDING DOMAIN-LIKE PYRUVATE PHOSPHATE DIKINASE N-TERMINAL DOMAIN	Y
G10_comp8209_c0_seq1	2807	pyruvate phosphate dikinase	41572	1DIK	ATP-GRASP GLUTATHIONE SYNTHETASE ATP-BINDING DOMAIN-LIKE PYRUVATE PHOSPHATE DIKINASE N-TERMINAL DOMAIN	Y
G10_comp8209_c0_seq1	2807	pyruvate phosphate dikinase	41574	2DIK	ATP-GRASP GLUTATHIONE SYNTHETASE ATP-BINDING DOMAIN-LIKE PYRUVATE PHOSPHATE DIKINASE N-TERMINAL DOMAIN	Y
G10_comp8209_c0_seq1	2807	pyruvate phosphate dikinase	151669	2R82	ATP-GRASP GLUTATHIONE SYNTHETASE ATP-BINDING DOMAIN-LIKE PYRUVATE PHOSPHATE DIKINASE N-TERMINAL DOMAIN	Y
G10_comp8209_c0_seq1	2807	pyruvate phosphate dikinase	119953	1VBG	ATP-GRASP GLUTATHIONE SYNTHETASE ATP-BINDING DOMAIN-LIKE PYRUVATE PHOSPHATE DIKINASE N-TERMINAL DOMAIN	Y
G10_comp8209_c0_seq1	2807	pyruvate phosphate dikinase	119956	1VBH	ATP-GRASP GLUTATHIONE SYNTHETASE ATP-BINDING DOMAIN-LIKE PYRUVATE PHOSPHATE DIKINASE N-TERMINAL DOMAIN -	N
G10_comp8209_c0_seq1	2807	pyruvate phosphate dikinase	3260422	2X0S	TIM BETA/ALPHA-BARREL PHOSPHOENOLPYRUVATE/PYRUVATE DOMAIN UNMATCHED -	Y
G10_comp8209_c0_seq1	2807	pyruvate phosphate dikinase	119954	1VBH	TIM BETA/ALPHA-BARREL PHOSPHOENOLPYRUVATE/PYRUVATE DOMAIN PYRUVATE PHOSPHATE DIKINASE C-TERMINAL DOMAIN	Y
G10_comp8209_c0_seq1	2807	pyruvate phosphate dikinase	119951	1VBG	TIM BETA/ALPHA-BARREL PHOSPHOENOLPYRUVATE/PYRUVATE DOMAIN PYRUVATE PHOSPHATE DIKINASE C-TERMINAL DOMAIN -	N
G10_comp8209_c0_seq1	2807	pyruvate phosphate dikinase	3260420	2X0S	ATP-GRASP GLUTATHIONE SYNTHETASE ATP-BINDING DOMAIN-LIKE UNMATCHED	Y
G10_comp8209_c0_seq1	2807	pyruvate phosphate dikinase	29305	1GGO	TIM BETA/ALPHA-BARREL PHOSPHOENOLPYRUVATE/PYRUVATE DOMAIN PYRUVATE PHOSPHATE DIKINASE C-TERMINAL DOMAIN -	Y
G10_comp8209_c0_seq1	2807	pyruvate phosphate dikinase	29306	2DIK	TIM BETA/ALPHA-BARREL PHOSPHOENOLPYRUVATE/PYRUVATE DOMAIN PYRUVATE PHOSPHATE DIKINASE C-TERMINAL DOMAIN -	Y
G10_comp8209_c0_seq1	2807	pyruvate phosphate dikinase	29304	1DIK	TIM BETA/ALPHA-BARREL PHOSPHOENOLPYRUVATE/PYRUVATE DOMAIN PYRUVATE PHOSPHATE DIKINASE C-TERMINAL DOMAIN -	Y
G10_comp8209_c0_seq1	2807	pyruvate phosphate dikinase	66546	1JDE	TIM BETA/ALPHA-BARREL PHOSPHOENOLPYRUVATE/PYRUVATE DOMAIN PYRUVATE PHOSPHATE DIKINASE C-TERMINAL DOMAIN -	Y
G10_comp8209_c0_seq1	2807	pyruvate phosphate dikinase	151667	2R82	TIM BETA/ALPHA-BARREL PHOSPHOENOLPYRUVATE/PYRUVATE DOMAIN PYRUVATE PHOSPHATE DIKINASE C-TERMINAL DOMAIN	Y
G10_comp8209_c0_seq1	2807	pyruvate phosphate dikinase	68423	1KC7	TIM BETA/ALPHA-BARREL PHOSPHOENOLPYRUVATE/PYRUVATE DOMAIN PYRUVATE PHOSPHATE DIKINASE C-TERMINAL DOMAIN -	N
G10_comp8209_c0_seq1	2807	pyruvate phosphate dikinase	68384	1KBL	TIM BETA/ALPHA-BARREL PHOSPHOENOLPYRUVATE/PYRUVATE DOMAIN PYRUVATE PHOSPHATE DIKINASE C-TERMINAL DOMAIN -	N
G10_comp8114_c0_seq1	2383	hydroxymethylglutaryl- degradative	4021845	1QAX	SUBSTRATE-BINDING DOMAIN OF HMG-COA REDUCTASE SUBSTRATE-BINDING DOMAIN OF HMG-COA REDUCTASE SUBSTRATE-BINDING DOMAIN OF HMG-COA REDUCTASE (HOMO MULTIMER)	Y
G10_comp8114_c0_seq1	2383	hydroxymethylglutaryl- degradative	4142609	1QAY	SUBSTRATE-BINDING DOMAIN OF HMG-COA REDUCTASE SUBSTRATE-BINDING DOMAIN OF HMG-COA REDUCTASE SUBSTRATE-BINDING DOMAIN OF HMG-COA REDUCTASE (HOMO MULTIMER)	Y
G10_comp8114_c0_seq1	2383	hydroxymethylglutaryl- degradative	4189471	1R7I	SUBSTRATE-BINDING DOMAIN OF HMG-COA REDUCTASE SUBSTRATE-BINDING DOMAIN OF HMG-COA REDUCTASE SUBSTRATE-BINDING DOMAIN OF HMG-COA REDUCTASE (HOMO MULTIMER) -	Y
G10_comp8114_c0_seq1	2383	hydroxymethylglutaryl- degradative	4088444	1R31	SUBSTRATE-BINDING DOMAIN OF HMG-COA REDUCTASE SUBSTRATE-BINDING DOMAIN OF HMG-COA REDUCTASE SUBSTRATE-BINDING DOMAIN OF HMG-COA REDUCTASE (HOMO MULTIMER) -	Y
G10_comp8114_c0_seq1	2383	hydroxymethylglutaryl- degradative	4225286	1T02	SUBSTRATE-BINDING DOMAIN OF HMG-COA REDUCTASE SUBSTRATE-BINDING DOMAIN OF HMG-COA REDUCTASE SUBSTRATE-BINDING DOMAIN OF HMG-COA REDUCTASE (HOMO MULTIMER)	Y
G10_comp8114_c0_seq1	2383	hydroxymethylglutaryl- degradative	4004915	1T02	SUBSTRATE-BINDING DOMAIN OF HMG-COA REDUCTASE SUBSTRATE-BINDING DOMAIN OF HMG-COA REDUCTASE SUBSTRATE-BINDING DOMAIN OF HMG-COA REDUCTASE (HOMO MULTIMER)	Y
G10_comp8114_c0_seq1	2383	hydroxymethylglutaryl- degradative	42597	1QAX	SUBSTRATE-BINDING DOMAIN OF HMG-COA REDUCTASE SUBSTRATE-BINDING DOMAIN OF HMG-COA REDUCTASE SUBSTRATE-BINDING DOMAIN OF HMG-COA REDUCTASE	Y
G10_comp8114_c0_seq1	2383	hydroxymethylglutaryl- degradative	3680783	3QAU	SUBSTRATE-BINDING DOMAIN OF HMG-COA REDUCTASE SUBSTRATE-BINDING DOMAIN OF HMG-COA REDUCTASE UNMATCHED -	N
G10_comp8114_c0_seq1	2383	hydroxymethylglutaryl- degradative	42599	1QAY	SUBSTRATE-BINDING DOMAIN OF HMG-COA REDUCTASE SUBSTRATE-BINDING DOMAIN OF HMG-COA REDUCTASE SUBSTRATE-BINDING DOMAIN OF HMG-COA REDUCTASE	Y
G10_comp8114_c0_seq1	2383	hydroxymethylglutaryl- degradative	3680755	3QAE	SUBSTRATE-BINDING DOMAIN OF HMG-COA REDUCTASE SUBSTRATE-BINDING DOMAIN OF HMG-COA REDUCTASE UNMATCHED -	N
G10_comp8114_c0_seq1	2383	hydroxymethylglutaryl- degradative	42600	1QAY	SUBSTRATE-BINDING DOMAIN OF HMG-COA REDUCTASE SUBSTRATE-BINDING DOMAIN OF HMG-COA REDUCTASE SUBSTRATE-BINDING DOMAIN OF HMG-COA REDUCTASE	Y
G10_comp8114_c0_seq1	2383	hydroxymethylglutaryl- degradative	97201	1R7I	SUBSTRATE-BINDING DOMAIN OF HMG-COA REDUCTASE SUBSTRATE-BINDING DOMAIN OF HMG-COA REDUCTASE SUBSTRATE-BINDING DOMAIN OF HMG-COA REDUCTASE	Y
G10_comp8114_c0_seq1	2383	hydroxymethylglutaryl- degradative	96900	1R31	SUBSTRATE-BINDING DOMAIN OF HMG-COA REDUCTASE SUBSTRATE-BINDING DOMAIN OF HMG-COA REDUCTASE SUBSTRATE-BINDING DOMAIN OF HMG-COA REDUCTASE	Y
G10_comp8114_c0_seq1	2383	hydroxymethylglutaryl- degradative	96898	1R31	SUBSTRATE-BINDING DOMAIN OF HMG-COA REDUCTASE SUBSTRATE-BINDING DOMAIN OF HMG-COA REDUCTASE SUBSTRATE-BINDING DOMAIN OF HMG-COA REDUCTASE	Y
G10_comp8114_c0_seq1	2383	hydroxymethylglutaryl- degradative	42598	1QAX	SUBSTRATE-BINDING DOMAIN OF HMG-COA REDUCTASE SUBSTRATE-BINDING DOMAIN OF HMG-COA REDUCTASE SUBSTRATE-BINDING DOMAIN OF HMG-COA REDUCTASE	Y
G10_comp8114_c0_seq1	2383	hydroxymethylglutaryl- degradative	97199	1R7I	SUBSTRATE-BINDING DOMAIN OF HMG-COA REDUCTASE SUBSTRATE-BINDING DOMAIN OF HMG-COA REDUCTASE SUBSTRATE-BINDING DOMAIN OF HMG-COA REDUCTASE	Y
G10_comp8114_c0_seq1	2383	hydroxymethylglutaryl- degradative	106193	1T02	SUBSTRATE-BINDING DOMAIN OF HMG-COA REDUCTASE SUBSTRATE-BINDING DOMAIN OF HMG-COA REDUCTASE SUBSTRATE-BINDING DOMAIN OF HMG-COA REDUCTASE	Y
G10_comp8114_c0_seq1	2383	hydroxymethylglutaryl- degradative	106191	1T02	SUBSTRATE-BINDING DOMAIN OF HMG-COA REDUCTASE SUBSTRATE-BINDING DOMAIN OF HMG-COA REDUCTASE SUBSTRATE-BINDING DOMAIN OF HMG-COA REDUCTASE	Y
G10_comp8114_c0_seq1	2383	hydroxymethylglutaryl- degradative	3680781	3QAU	SUBSTRATE-BINDING DOMAIN OF HMG-COA REDUCTASE SUBSTRATE-BINDING DOMAIN OF HMG-COA REDUCTASE UNMATCHED -	N
G10_comp8114_c0_seq1	2383	hydroxymethylglutaryl- degradative	3680753	3QAE	SUBSTRATE-BINDING DOMAIN OF HMG-COA REDUCTASE SUBSTRATE-BINDING DOMAIN OF HMG-COA REDUCTASE UNMATCHED -	N
G10_comp7864_c0_seq1	1442	phosphoglucosamine mutase	4070998	1WQA	PHOSPHOGLUCOMUTASE FIRST 3 DOMAINS PHOSPHOGLUCOMUTASE FIRST 3 DOMAINS PHOSPHOGLUCOMUTASE FIRST 3 DOMAINS (HOMO MULTIMER) -	N
G10_comp7864_c0_seq1	1442	phosphoglucosamine mutase	4146410	2F7L	PHOSPHOGLUCOMUTASE FIRST 3 DOMAINS PHOSPHOGLUCOMUTASE FIRST 3 DOMAINS PHOSPHOGLUCOMUTASE FIRST 3 DOMAINS (HOMO MULTIMER)	Y
G10_comp7864_c0_seq1	1442	phosphoglucosamine mutase	4256644	3PDK	PHOSPHOGLUCOMUTASE FIRST 3 DOMAINS PHOSPHOGLUCOMUTASE FIRST 3 DOMAINS PHOSPHOGLUCOMUTASE FIRST 3 DOMAINS (HOMO MULTIMER)	Y
G10_comp7864_c0_seq1	1442	phosphoglucosamine mutase	4079087	3I3W	PHOSPHOGLUCOMUTASE FIRST 3 DOMAINS PHOSPHOGLUCOMUTASE FIRST 3 DOMAINS PHOSPHOGLUCOMUTASE FIRST 3 DOMAINS (HOMO MULTIMER)	Y
G10_comp7864_c0_seq1	1442	phosphoglucosamine mutase	3020125	1WQA	PHOSPHOGLUCOMUTASE FIRST 3 DOMAINS PHOSPHOGLUCOMUTASE FIRST 3 DOMAINS UNMATCHED -	N
G10_comp7864_c0_seq1	1442	phosphoglucosamine mutase	3020127	1WQA	PHOSPHOGLUCOMUTASE FIRST 3 DOMAINS PHOSPHOGLUCOMUTASE FIRST 3 DOMAINS UNMATCHED -	N
G10_comp7864_c0_seq1	1442	phosphoglucosamine mutase	3010502	1TUO	PHOSPHOGLUCOMUTASE FIRST 3 DOMAINS PHOSPHOGLUCOMUTASE FIRST 3 DOMAINS UNMATCHED -	N
G10_comp7864_c0_seq1	1442	phosphoglucosamine mutase	3470124	3I3W	PHOSPHOGLUCOMUTASE FIRST 3 DOMAINS PHOSPHOGLUCOMUTASE FIRST 3 DOMAINS UNMATCHED -	N
G10_comp7864_c0_seq1	1442	phosphoglucosamine mutase	3080966	2F7L	PHOSPHOGLUCOMUTASE FIRST 3 DOMAINS PHOSPHOGLUCOMUTASE FIRST 3 DOMAINS UNMATCHED -	N
G10_comp7864_c0_seq1	1442	phosphoglucosamine mutase	3660837	3PDK	PHOSPHOGLUCOMUTASE FIRST 3 DOMAINS PHOSPHOGLUCOMUTASE FIRST 3 DOMAINS UNMATCHED -	N
G10_comp7864_c0_seq1	1442	phosphoglucosamine mutase	3080968	2F7L	PHOSPHOGLUCOMUTASE FIRST 3 DOMAINS PHOSPHOGLUCOMUTASE FIRST 3 DOMAINS UNMATCHED -	N
G10_comp7864_c0_seq1	1442	phosphoglucosamine mutase	4138345	2Z0F	PHOSPHOGLUCOMUTASE FIRST 3 DOMAINS PHOSPHOGLUCOMUTASE FIRST 3 DOMAINS PHOSPHOGLUCOMUTASE FIRST 3 DOMAINS (HOMO MULTIMER)	Y
G10_comp7864_c0_seq1	1442	phosphoglucosamine mutase	3020128	1WQA	PFAM PFAM PFAM PGM_PMM_III -	N
G10_comp7864_c0_seq1	1442	phosphoglucosamine mutase	68063	1K2Y	PHOSPHOGLUCOMUTASE FIRST 3 DOMAINS PHOSPHOGLUCOMUTASE FIRST 3 DOMAINS PHOSPHOGLUCOMUTASE FIRST 3 DOMAINS -	N
G10_comp7864_c0_seq1	1442	phosphoglucosamine mutase	133660	2FKM	PHOSPHOGLUCOMUTASE FIRST 3 DOMAINS PHOSPHOGLUCOMUTASE FIRST 3 DOMAINS PHOSPHOGLUCOMUTASE FIRST 3 DOMAINS -	N
G10_comp7864_c0_seq1	1442	phosphoglucosamine mutase	155804	3C04	PHOSPHOGLUCOMUTASE FIRST 3 DOMAINS PHOSPHOGLUCOMUTASE FIRST 3 DOMAINS PHOSPHOGLUCOMUTASE FIRST 3 DOMAINS -	N
G10_comp7864_c0_seq1	1442	phosphoglucosamine mutase	155361	3BKQ	PHOSPHOGLUCOMUTASE FIRST 3 DOMAINS PHOSPHOGLUCOMUTASE FIRST 3 DOMAINS PHOSPHOGLUCOMUTASE FIRST 3 DOMAINS -	N
G10_comp7864_c0_seq1	1442	phosphoglucosamine mutase	136142	2H5A	PHOSPHOGLUCOMUTASE FIRST 3 DOMAINS PHOSPHOGLUCOMUTASE FIRST 3 DOMAINS PHOSPHOGLUCOMUTASE FIRST 3 DOMAINS -	N
G10_comp7864_c0_seq1	1442	phosphoglucosamine mutase	136079	2H4L	PHOSPHOGLUCOMUTASE FIRST 3 DOMAINS PHOSPHOGLUCOMUTASE FIRST 3 DOMAINS PHOSPHOGLUCOMUTASE FIRST 3 DOMAINS -	N
G10_comp7864_c0_seq1	1442	phosphoglucosamine mutase	133661	2FKM	PHOSPHOGLUCOMUTASE FIRST 3 DOMAINS PHOSPHOGLUCOMUTASE FIRST 3 DOMAINS PHOSPHOGLUCOMUTASE FIRST 3 DOMAINS -	N
G10_comp7603_c0_seq1	1403	hydroxymethylglutaryl- degradative	4021845	1QAX	SUBSTRATE-BINDING DOMAIN OF HMG-COA REDUCTASE SUBSTRATE-BINDING DOMAIN OF HMG-COA REDUCTASE SUBSTRATE-BINDING DOMAIN OF HMG-COA REDUCTASE (HOMO MULTIMER)	Y
G10_comp7603_c0_seq1	1403	hydroxymethylglutaryl- degradative	4142609	1QAY	SUBSTRATE-BINDING DOMAIN OF HMG-COA REDUCTASE SUBSTRATE-BINDING DOMAIN OF HMG-COA REDUCTASE SUBSTRATE-BINDING DOMAIN OF HMG-COA REDUCTASE (HOMO MULTIMER)	Y
G10_comp7603_c0_seq1	1403	hydroxymethylglutaryl- degradative	4189471	1R7I	SUBSTRATE-BINDING DOMAIN OF HMG-COA REDUCTASE SUBSTRATE-BINDING DOMAIN OF HMG-COA REDUCTASE SUBSTRATE-BINDING DOMAIN OF HMG-COA REDUCTASE (HOMO MULTIMER) -	Y
G10_comp7603_c0_seq1	1403	hydroxymethylglutaryl- degradative	4088444	1R31	SUBSTRATE-BINDING DOMAIN OF HMG-COA REDUCTASE SUBSTRATE-BINDING DOMAIN OF HMG-COA REDUCTASE SUBSTRATE-BINDING DOMAIN OF HMG-COA REDUCTASE (HOMO MULTIMER) -	Y
G10_comp7603_c0_seq1	1403	hydroxymethylglutaryl- degradative	4225286	1T02	SUBSTRATE-BINDING DOMAIN OF HMG-COA REDUCTASE SUBSTRATE-BINDING DOMAIN OF HMG-COA REDUCTASE SUBSTRATE-BINDING DOMAIN OF HMG-COA REDUCTASE (HOMO MULTIMER)	Y
G10_comp7603_c0_seq1	1403	hydroxymethylglutaryl- degradative	4004915	1T02	SUBSTRATE-BINDING DOMAIN OF HMG-COA REDUCTASE SUBSTRATE-BINDING DOMAIN OF HMG-COA REDUCTASE SUBSTRATE-BINDING DOMAIN OF HMG-COA REDUCTASE (HOMO MULTIMER)	Y
G10_comp7603_c0_seq1	1403	hydroxymethylglutaryl- degradative	42597	1QAX	SUBSTRATE-BINDING DOMAIN OF HMG-COA REDUCTASE SUBSTRATE-BINDING DOMAIN OF HMG-COA REDUCTASE SUBSTRATE-BINDING DOMAIN OF HMG-COA REDUCTASE	Y
G10_comp7603_c0_seq1	1403	hydroxymethylglutaryl- degradative	3680783	3QAU	SUBSTRATE-BINDING DOMAIN OF HMG-COA REDUCTASE SUBSTRATE-BINDING DOMAIN OF HMG-COA REDUCTASE UNMATCHED -	N
G10_comp7603_c0_seq1	1403	hydroxymethylglutaryl- degradative	42599	1QAY	SUBSTRATE-BINDING DOMAIN OF HMG-COA REDUCTASE SUBSTRATE-BINDING DOMAIN OF HMG-COA REDUCTASE SUBSTRATE-BINDING DOMAIN OF HMG-COA REDUCTASE	Y
G10_comp7603_c0_seq1	1403	hydroxymethylglutaryl- degradative	3680755	3QAE	SUBSTRATE-BINDING DOMAIN OF HMG-COA REDUCTASE SUBSTRATE-BINDING DOMAIN OF HMG-COA REDUCTASE UNMATCHED -	N
G10_comp7603_c0_seq1	1403	hydroxymethylglutaryl- degradative	96898	1R31	SUBSTRATE-BINDING DOMAIN OF HMG-COA REDUCTASE SUBSTRATE-BINDING DOMAIN OF HMG-COA REDUCTASE SUBSTRATE-BINDING DOMAIN OF HMG-COA REDUCTASE	Y
G10_comp7603_c0_seq1	1403	hydroxymethylglutaryl- degradative	42600	1QAY	SUBSTRATE-BINDING DOMAIN OF HMG-COA REDUCTASE SUBSTRATE-BINDING DOMAIN OF HMG-COA REDUCTASE SUBSTRATE-BINDING DOMAIN OF HMG-COA REDUCTASE	Y
G10_comp7603_c0_seq1	1403	hydroxymethylglutaryl- degradative	97201	1R7I	SUBSTRATE-BINDING DOMAIN OF HMG-COA REDUCTASE SUBSTRATE-BINDING DOMAIN OF HMG-COA REDUCTASE SUBSTRATE-BINDING DOMAIN OF HMG-COA REDUCTASE	Y
G10_comp7603_c0_seq1	1403	hydroxymethylglutaryl- degradative	96900	1R31	SUBSTRATE-BINDING DOMAIN OF HMG-COA REDUCTASE SUBSTRATE-BINDING DOMAIN OF HMG-COA REDUCTASE SUBSTRATE-BINDING DOMAIN OF HMG-COA REDUCTASE	Y
G10_comp7603_c0_seq1	1403	hydroxymethylglutaryl- degradative	42598	1QAX	SUBSTRATE-BINDING DOMAIN OF HMG-COA REDUCTASE SUBSTRATE-BINDING DOMAIN OF HMG-COA REDUCTASE SUBSTRATE-BINDING DOMAIN OF HMG-COA REDUCTASE	Y
G10_comp7603_c0_seq1	1403	hydroxymethylglutaryl- degradative	106193	1T02	SUBSTRATE-BINDING DOMAIN OF HMG-COA REDUCTASE SUBSTRATE-BINDING DOMAIN OF HMG-COA REDUCTASE SUBSTRATE-BINDING DOMAIN OF HMG-COA REDUCTASE	Y
G10_comp7603_c0_seq1	1403	hydroxymethylglutaryl- degradative	106191	1T02	SUBSTRATE-BINDING DOMAIN OF HMG-COA REDUCTASE SUBSTRATE-BINDING DOMAIN OF HMG-COA REDUCTASE SUBSTRATE-BINDING DOMAIN OF HMG-COA REDUCTASE	Y
G10_comp7603_c0_seq1	1403	hydroxymethylglutaryl- degradative	97199	1R7I	SUBSTRATE-BINDING DOMAIN OF HMG-COA REDUCTASE SUBSTRATE-BINDING DOMAIN OF HMG-COA REDUCTASE SUBSTRATE-BINDING DOMAIN OF HMG-COA REDUCTASE	Y
G10_comp7603_c0_seq1	1403	hydroxymethylglutaryl- degradative	3680781	3QAU	SUBSTRATE-BINDING DOMAIN OF HMG-COA REDUCTASE SUBSTRATE-BINDING DOMAIN OF HMG-COA REDUCTASE UNMATCHED -	N
G10_comp7603_c0_seq1	1403	hydroxymethylglutaryl- degradative	3680753	3QAE	SUBSTRATE-BINDING DOMAIN OF HMG-COA REDUCTASE SUBSTRATE-BINDING DOMAIN OF HMG-COA REDUCTASE UNMATCHED -	N
G10_comp7575_c0_seq1	764	cc1-like family splicing factor	3140077	2JRS	FERREDOXIN-LIKE RNA-BINDING DOMAIN RBD CANONICAL RBD -	N
G10_comp7575_c0_seq1	764	cc1-like family splicing factor	3070240	2DNZ	FERREDOXIN-LIKE RNA-BINDING DOMAIN RBD CANONICAL RBD -	N
G10_comp7575_c0_seq1	764	cc1-like family splicing factor	99139	1UAW	FERREDOXIN-LIKE RNA-BINDING DOMAIN RBD CANONICAL RBD -	N
G10_comp7561_c0_seq1	581	cytidine deaminase	133972	2FR6	CYTIDINE DEAMINASE-LIKE CYTIDINE DEAMINASE-LIKE CYTIDINE DEAMINASE -	N
G10_comp7561_c0_seq1	581	cytidine deaminase	133969	2FR6	CYTIDINE DEAMINASE-LIKE CYTIDINE DEAMINASE-LIKE CYTIDINE DEAMINASE -	N
G10_comp7561_c0_seq1	581	cytidine deaminase	124821	1ZAB	CYTIDINE DEAMINASE-LIKE CYTIDINE DEAMINASE-LIKE CYTIDINE DEAMINASE -	N
G10_comp7561_c0_seq1	581	cytidine deaminase	124818	1ZAB	CYTIDINE DEAMINASE-LIKE CYTIDINE DEAMINASE-LIKE CYTIDINE DEAMINASE -	N
G10_comp7561_c0_seq1	581	cytidine deaminase	133966	2FR5	CYTIDINE DEAMINASE-LIKE CYTIDINE DEAMINASE-LIKE CYTIDINE DEAMINASE -	N
G10_comp7561_c0_seq1	581	cytidine deaminase	133970	2FR6	CYTIDINE DEAMINASE-LIKE CYTIDINE DEAMINASE-LIKE CYTIDINE DEAMINASE -	N
G10_comp7561_c0_seq1	581	cytidine deaminase	124820	1ZAB	CYTIDINE DEAMINASE-LIKE CYTIDINE DEAMINASE-LIKE CYTIDINE DEAMINASE -	N
G10_comp7561_c0_seq1	581	cytidine deaminase	133968	2FR5	CYTIDINE DEAMINASE-LIKE CYTIDINE DEAMINASE-LIKE CYTIDINE DEAMINASE -	N
G10_comp7561_c0_seq1	581	cytidine deaminase	133965	2FR5	CYTIDINE DEAMINASE-LIKE CYTIDINE DEAMINASE-LIKE CYTIDINE DEAMINASE -	N
G10_comp7561_c0_seq1	581	cytidine deaminase	91390	1MQ0	CYTIDINE DEAMINASE-LIKE CYTIDINE DEAMINASE-LIKE CYTIDINE DEAMINASE -	N
G10_comp7561_c0_seq1	581	cytidine deaminase	91389	1MQ0	CYTIDINE DEAMINASE-LIKE CYTIDINE DEAMINASE-LIKE CYTIDINE DEAMINASE -	N
G10_comp7561_c0_seq1	581	cytidine deaminase	133967	2FR5	CYTIDINE DEAMINASE-LIKE CYTIDINE DEAMINASE-LIKE CYTIDINE DEAMINASE -	N
G10_comp7561_c0_seq1	581	cytidine deaminase	124819	1ZAB	CYTIDINE DEAMINASE-LIKE CYTIDINE DEAMINASE-LIKE CYTIDINE DEAMINASE -	N
G10_comp7561_c0_seq1	581	cytidine deaminase	133971	2FR6	CYTIDINE DEAMINASE-LIKE CYTIDINE DEAMINASE-LIKE CYTIDINE DEAMINASE -	N
G10_comp7561_c0_seq1	581	cytidine deaminase	4248707	1MQ0	CYTIDINE DEAMINASE-LIKE CYTIDINE DEAMINASE-LIKE CYTIDINE DEAMINASE (HOMO MULTIMER) -	Y
G10_comp7561_c0_seq1	581	cytidine deaminase	4240128	2FR5	CYTIDINE DEAMINASE-LIKE CYTIDINE DEAMINASE-LIKE CYTIDINE DEAMINASE (HOMO MULTIMER) -	N
G10_comp7561_c0_seq1	581	cytidine deaminase	4221122	2FR5	CYTIDINE DEAMINASE-LIKE CYTIDINE DEAMINASE-LIKE CYTIDINE DEAMINASE (HOMO MULTIMER) -	N
G10_comp7561_c0_seq1	581	cytidine deaminase	4119675	2FR6	CYTIDINE DEAMINASE-LIKE CYTIDINE DEAMINASE-LIKE CYTIDINE DEAMINASE (HOMO MULTIMER) -	N
G10_comp7561_c0_seq1	581	cytidine deaminase	4175550	2FR6	CYTIDINE DEAMINASE-LIKE CYTIDINE DEAMINASE-LIKE CYTIDINE DEAMINASE (HOMO MULTIMER) -	N
G10_comp7561_c0_seq1	581	cytidine deaminase	4007348	1ZAB	CYTIDINE DEAMINASE-LIKE CYTIDINE DEAMINASE-LIKE CYTIDINE DEAMINASE (HOMO MULTIMER) -	Y
G10_comp7491_c0_seq1	3544	pyruvate ferredoxin flavodoxin oxidoreductase	4215502	2UZA	THIAMIN DIPHOSPHATE-BINDING FOLD (THDP-BINDING) THIAMIN DIPHOSPHATE-BINDING FOLD (THDP-BINDING) PFOR PP MODULE (HOMO MULTIMER)	Y
G10_comp7491_c0_seq1	3544	pyruvate ferredoxin flavodoxin oxidoreductase	4174594	2PDA	THIAMIN DIPHOSPHATE-BINDING FOLD (THDP-BINDING) THIAMIN DIPHOSPHATE-BINDING FOLD (THDP-BINDING) PFOR PP MODULE (HOMO MULTIMER)	Y
G10_comp7491_c0_seq1	3544	pyruvate ferredoxin flavodoxin oxidoreductase	4262523	2C42	THIAMIN DIPHOSPHATE-BINDING FOLD (THDP-BINDING) THIAMIN DIPHOSPHATE-BINDING FOLD (THDP-BINDING) PFOR PP MODULE (HOMO MULTIMER)	Y
G10_comp7491_c0_seq1	3544	pyruvate ferredoxin flavodoxin oxidoreductase	4196865	2C3Y	THIAMIN DIPHOSPHATE-BINDING FOLD (THDP-BINDING) THIAMIN DIPHOSPHATE-BINDING FOLD (THDP-BINDING) PFOR PP MODULE (HOMO MULTIMER)	Y
G10_comp7491_c0_seq1	3544	pyruvate ferredoxin flavodoxin oxidoreductase	4003775	2C3U	THIAMIN DIPHOSPHATE-BINDING FOLD (THDP-BINDING) THIAMIN DIPHOSPHATE-BINDING FOLD (THDP-BINDING) PFOR PP MODULE (HOMO MULTIMER)	Y
G10_comp7491_c0_seq1	3544	pyruvate ferredoxin flavodoxin oxidoreductase	4257610	2C3P	THIAMIN DIPHOSPHATE-BINDING FOLD (THDP-BINDING) THIAMIN DIPHOSPHATE-BINDING FOLD (THDP-BINDING) PFOR PP MODULE (HOMO MULTIMER)	Y
G10_comp7491_c0_seq1	3544	pyruvate ferredoxin flavodoxin oxidoreductase	4029761	2C3O	THIAMIN DIPHOSPHATE-BINDING FOLD (THDP-BINDING) THIAMIN DIPHOSPHATE-BINDING FOLD (THDP-BINDING) PFOR PP MODULE (HOMO MULTIMER)	Y
G10_comp7491_c0_seq1	3544	pyruvate ferredoxin flavodoxin oxidoreductase	4146416	2C3M	THIAMIN DIPHOSPHATE-BINDING FOLD (THDP-BINDING) THIAMIN DIPHOSPHATE-BINDING FOLD (THDP-BINDING) PFOR PP MODULE (HOMO MULTIMER)	Y
G10_comp7491_c0_seq1	3544	pyruvate ferredoxin flavodoxin oxidoreductase	4084959	1KEK	THIAMIN DIPHOSPHATE-BINDING FOLD (THDP-BINDING) THIAMIN DIPHOSPHATE-BINDING FOLD (THDP-BINDING) PFOR PP MODULE (HOMO MULTIMER)	Y
G10_comp7491_c0_seq1	3544	pyruvate ferredoxin flavodoxin oxidoreductase	4013825	1B0P	THIAMIN DIPHOSPHATE-BINDING FOLD (THDP-BINDING) THIAMIN DIPHOSPHATE-BINDING FOLD (THDP-BINDING) PFOR PP MODULE (HOMO MULTIMER)	Y
G10_comp7491_c0_seq1	3544	pyruvate ferredoxin flavodoxin oxidoreductase	129786	2C3Y	THIAMIN DIPHOSPHATE-BINDING FOLD (THDP-BINDING) THIAMIN DIPHOSPHATE-BINDING FOLD (THDP-BINDING) PFOR PP MODULE	Y
G10_comp7491_c0_seq1	3544	pyruvate ferredoxin flavodoxin oxidoreductase	152331	2UZA	THIAMIN DIPHOSPHATE-BINDING FOLD (THDP-BINDING) THIAMIN DIPHOSPHATE-BINDING FOLD (THDP-BINDING) PFOR PP MODULE	Y
G10_comp7491_c0_seq1	3544	pyruvate ferredoxin flavodoxin oxidoreductase	152326	2UZA	THIAMIN DIPHOSPHATE-BINDING FOLD (THDP-BINDING) THIAMIN DIPHOSPHATE-BINDING FOLD (THDP-BINDING) PFOR PP MODULE -	N
G10_comp7491_c0_seq1	3544	pyruvate ferredoxin flavodoxin oxidoreductase	31838	2PDA	THIAMIN DIPHOSPHATE-BINDING FOLD (THDP-BINDING) THIAMIN DIPHOSPHATE-BINDING FOLD (THDP-BINDING) PFOR PP MODULE	Y
G10_comp7491_c0_seq1	3544	pyruvate ferredoxin flavodoxin oxidoreductase	31836	2PDA	THIAMIN DIPHOSPHATE-BINDING FOLD (THDP-BINDING) THIAMIN DIPHOSPHATE-BINDING FOLD (THDP-BINDING) PFOR PP MODULE	Y
G10_comp7491_c0_seq1	3544	pyruvate ferredoxin flavodoxin oxidoreductase	129796	2C42	THIAMIN DIPHOSPHATE-BINDING FOLD (THDP-BINDING) THIAMIN DIPHOSPHATE-BINDING FOLD (THDP-BINDING) PFOR PP MODULE	Y
G10_comp7491_c0_seq1	3544	pyruvate ferredoxin flavodoxin oxidoreductase	129791	2C42	THIAMIN DIPHOSPHATE-BINDING FOLD (THDP-BINDING) THIAMIN DIPHOSPHATE-BINDING FOLD (THDP-BINDING) PFOR PP MODULE	Y
G10_comp7491_c0_seq1	3544	pyruvate ferredoxin flavodoxin oxidoreductase	129781	2C3Y	THIAMIN DIPHOSPHATE-BINDING FOLD (THDP-BINDING) THIAMIN DIPHOSPHATE-BINDING FOLD (THDP-BINDING) PFOR PP MODULE	Y
G10_comp7491_c0_seq1	3544	pyruvate ferredoxin flavodoxin oxidoreductase	129776	2C3U	THIAMIN DIPHOSPHATE-BINDING FOLD (THDP-BINDING) THIAMIN DIPHOSPHATE-BINDING FOLD (THDP-BINDING) PFOR PP MODULE	Y
G10_comp7491_c0_seq1	3544	pyruvate ferredoxin flavodoxin oxidoreductase	129771	2C3U	THIAMIN DIPHOSPHATE-BINDING FOLD (THDP-BINDING) THIAMIN DIPHOSPHATE-BINDING FOLD (THDP-BINDING) PFOR PP MODULE	N
G10_comp7452_c0_seq1	1219	thioredoxin reductase	4104090	2A87	FAD/NAD(P)-BINDING DOMAIN FAD/NAD(P)-BINDING DOMAIN FAD/NAD-LINKED REDUCTASES N-TERMINAL AND CENTRAL DOMAINS (HOMO MULTIMER)	Y
G10_comp7452_c0_seq1	1219	thioredoxin reductase	4089186	3ITJ	FAD/NAD(P)-BINDING DOMAIN FAD/NAD(P)-BINDING DOMAIN FAD/NAD-LINKED REDUCTASES N-TERMINAL AND CENTRAL DOMAINS (HOMO MULTIMER)	Y
G10_comp7452_c0_seq1	1219	thioredoxin reductase	4053651	3D8X	FAD/NAD(P)-BINDING DOMAIN FAD/NAD(P)-BINDING DOMAIN FAD/NAD-LINKED REDUCTASES N-TERMINAL AND CENTRAL DOMAINS (HOMO MULTIMER) -	N
G10_comp7452_c0_seq1	1219	thioredoxin reductase	4240221	3ITJ	FAD/NAD(P)-BINDING DOMAIN FAD/NAD(P)-BINDING DOMAIN FAD/NAD-LINKED REDUCTASES N-TERMINAL AND CENTRAL DOMAINS (HOMO MULTIMER)	Y
G10_comp7452_c0_seq1	1219	thioredoxin reductase	4024699	1F6M	UNMATCHED UNMATCHED UNMATCHED 1F6M HETERO	Y
G10_comp7452_c0_seq1	1219	thioredoxin reductase	4073240	1F6M	UNMATCHED UNMATCHED UNMATCHED 1F6M HETERO	Y
G10_comp7452_c0_seq1	1219	thioredoxin reductase	4147268	2Q7V	FAD/NAD(P)-BINDING DOMAIN FAD/NAD(P)-BINDING DOMAIN FAD/NAD-LINKED REDUCTASES N-TERMINAL AND CENTRAL DOMAINS (HOMO MULTIMER)	Y
G10_comp7452_c0_seq1	1219	thioredoxin reductase	4258714	2WHD	FAD/NAD(P)-BINDING DOMAIN FAD/NAD(P)-BINDING DOMAIN FAD/NAD-LINKED REDUCTASES N-TERMINAL AND CENTRAL DOMAINS (HOMO MULTIMER)	Y
G10_comp7452_c0_seq1	1219	thioredoxin reductase	4027587	3R9U	FAD/NAD(P)-BINDING DOMAIN FAD/NAD(P)-BINDING DOMAIN FAD/NAD-LINKED REDUCTASES N-TERMINAL AND CENTRAL DOMAINS	Y
G10_comp7452_c0_seq1	1219	thioredoxin reductase	4055518	3R9U	FAD/NAD(P)-BINDING DOMAIN FAD/NAD(P)-BINDING DOMAIN FAD/NAD-LINKED REDUCTASES N-TERMINAL AND CENTRAL DOMAINS	Y
G10_comp7452_c0_seq1	1219	thioredoxin reductase	4199304	2Q0K	FAD/NAD(P)-BINDING DOMAIN FAD/NAD(P)-BINDING DOMAIN FAD/NAD-LINKED REDUCTASES N-TERMINAL AND CENTRAL DOMAINS (HOMO MULTIMER)	Y
G10_comp7452_c0_seq1	1219	thioredoxin reductase	4240946	3ISH	FAD/NAD(P)-BINDING DOMAIN FAD/NAD(P)-BINDING DOMAIN FAD/NAD-LINKED REDUCTASES N-TERMINAL AND CENTRAL DOMAINS (HOMO MULTIMER)	Y
G10_comp7452_c0_seq1	1219	thioredoxin reductase	4094839	2Q0L	FAD/NAD(P)-BINDING DOMAIN FAD/NAD(P)-BINDING DOMAIN FAD/NAD-LINKED REDUCTASES N-TERMINAL AND CENTRAL DOMAINS (HOMO MULTIMER)	Y
G10_comp7452_c0_seq1	1219	thioredoxin reductase	4080750	3F8P	FAD/NAD(P)-BINDING DOMAIN FAD/NAD(P)-BINDING DOMAIN FAD/NAD-LINKED REDUCTASES N-TERMINAL AND CENTRAL DOMAINS (HOMO MULTIMER)	Y
G10_comp7452_c0_seq1	1219	thioredoxin reductase	4075602	3F8P	FAD/NAD(P)-BINDING DOMAIN FAD/NAD(P)-BINDING DOMAIN FAD/NAD-LINKED REDUCTASES N-TERMINAL AND CENTRAL DOMAINS (HOMO MULTIMER) -	Y
G10_comp7452_c0_seq1	1219	thioredoxin reductase	4196585	3F8R	FAD/NAD(P)-BINDING DOMAIN FAD/NAD(P)-BINDING DOMAIN FAD/NAD-LINKED REDUCTASES N-TERMINAL AND CENTRAL DOMAINS (HOMO MULTIMER) -	Y
G10_comp7452_c0_seq1	1219	thioredoxin reductase	4008880	3F8R	FAD/NAD(P)-BINDING DOMAIN FAD/NAD(P)-BINDING DOMAIN FAD/NAD-LINKED REDUCTASES N-TERMINAL AND CENTRAL DOMAINS (HOMO MULTIMER) -	Y
G10_comp7452_c0_seq1	1219	thioredoxin reductase	4090964	3F8D	FAD/NAD(P)-BINDING DOMAIN FAD/NAD(P)-BINDING DOMAIN FAD/NAD-LINKED REDUCTASES N-TERMINAL AND CENTRAL DOMAINS (HOMO MULTIMER)	Y
G10_comp7452_c0_seq1	1219	thioredoxin reductase	4036278	3F8D	FAD/NAD(P)-BINDING DOMAIN FAD/NAD(P)-BINDING DOMAIN FAD/NAD-LINKED REDUCTASES N-TERMINAL AND CENTRAL DOMAINS (HOMO MULTIMER)	Y
G10_comp7452_c0_seq1	1219	thioredoxin reductase	4228076	3CTY	FAD/NAD(P)-BINDING DOMAIN FAD/NAD(P)-BINDING DOMAIN FAD/NAD-LINKED REDUCTASES N-TERMINAL AND CENTRAL DOMAINS (HOMO MULTIMER)	Y
G10_comp7405_c0_seq1	300	clan family phytocystatin-like peptidase inhibitor	37998	1EQK	CYSTATIN-LIKE CYSTATIN/MONELLIN CYSTATINS -	N
G10_comp7405_c0_seq1	300	clan family phytocystatin-like peptidase inhibitor	3480129	3IMA	CYSTATIN-LIKE CYSTATIN/MONELLIN UNMATCHED -	N
G10_comp7405_c0_seq1	300	clan family phytocystatin-like peptidase inhibitor	4208469	3IMA	UNMATCHED UNMATCHED UNMATCHED 3IMA HETERO -	N
G10_comp7405_c0_seq1	300	clan family phytocystatin-like peptidase inhibitor	4147086	3IMA	UNMATCHED UNMATCHED UNMATCHED 3IMA HETERO -	N
G10_comp7380_c0_seq1	278	40s ribosomal protein s21	3620114	3IZB	PFAM PFAM PFAM RIBOSOMAL_S21E -	N
G10_comp7380_c0_seq1	278	40s ribosomal protein s21	3620058	3IZ6	PFAM PFAM PFAM RIBOSOMAL_S21E -	Y
G10_comp7380_c0_seq1	278	40s ribosomal protein s21	3590604	2XZN	PFAM PFAM PFAM RIBOSOMAL_S21E -	N
G10_comp7380_c0_seq1	278	40s ribosomal protein s21	3590544	2XZM	PFAM PFAM PFAM RIBOSOMAL_S21E -	N
G10_comp7337_c0_seq1	1583	acetyl- hydrolase	4220469	2NVV	UNMATCHED UNMATCHED UNMATCHED 2NVV HOMO	Y
G10_comp7337_c0_seq1	1583	acetyl- hydrolase	4252147	2NVV	UNMATCHED UNMATCHED UNMATCHED 2NVV HOMO	Y
G10_comp7337_c0_seq1	1583	acetyl- hydrolase	4072414	2NVV	UNMATCHED UNMATCHED UNMATCHED 2NVV HOMO	Y
G10_comp7337_c0_seq1	1583	acetyl- hydrolase	4129697	2G39	IMMUNOGLOBULIN-LIKE BETA-SANDWICH THIOL:DISULFIDE INTERCHANGE PROTEIN DSBD N-TERMINAL DOMAIN (DSBD-ALPHA) THIOL:DISULFIDE INTERCHANGE PROTEIN DSBD N-TERMINAL DOMAIN (DSBD-ALPHA) (HOMO MULTIMER)	Y
G10_comp7337_c0_seq1	1583	acetyl- hydrolase	134556	2G39	NAGB/RPIA/COA TRANSFERASE-LIKE NAGB/RPIA/COA TRANSFERASE-LIKE COA TRANSFERASE ALPHA SUBUNIT-LIKE -	N
G10_comp7337_c0_seq1	1583	acetyl- hydrolase	134554	2G39	NAGB/RPIA/COA TRANSFERASE-LIKE NAGB/RPIA/COA TRANSFERASE-LIKE COA TRANSFERASE ALPHA SUBUNIT-LIKE	Y
G10_comp7337_c0_seq1	1583	acetyl- hydrolase	3150775	2NVV	NAGB/RPIA/COA TRANSFERASE-LIKE NAGB/RPIA/COA TRANSFERASE-LIKE UNMATCHED -	Y
G10_comp7337_c0_seq1	1583	acetyl- hydrolase	3150774	2NVV	NAGB/RPIA/COA TRANSFERASE-LIKE NAGB/RPIA/COA TRANSFERASE-LIKE UNMATCHED -	Y
G10_comp7337_c0_seq1	1583	acetyl- hydrolase	134553	2G39	NAGB/RPIA/COA TRANSFERASE-LIKE NAGB/RPIA/COA TRANSFERASE-LIKE COA TRANSFERASE ALPHA SUBUNIT-LIKE -	Y
G10_comp7337_c0_seq1	1583	acetyl- hydrolase	134555	2G39	NAGB/RPIA/COA TRANSFERASE-LIKE NAGB/RPIA/COA TRANSFERASE-LIKE COA TRANSFERASE ALPHA SUBUNIT-LIKE -	N
G10_comp7337_c0_seq1	1583	acetyl- hydrolase	3680892	3QDQ	NAGB/RPIA/COA TRANSFERASE-LIKE NAGB/RPIA/COA TRANSFERASE-LIKE UNMATCHED	Y
G10_comp7337_c0_seq1	1583	acetyl- hydrolase	3430728	3GK7	NAGB/RPIA/COA TRANSFERASE-LIKE NAGB/RPIA/COA TRANSFERASE-LIKE UNMATCHED	Y
G10_comp7337_c0_seq1	1583	acetyl- hydrolase	4143200	3GK7	S-ADENOSYL-L-METHIONINE-DEPENDENT METHYLTRANSFERASES S-ADENOSYL-L-METHIONINE-DEPENDENT METHYLTRANSFERASES ARGININE METHYLTRANSFERASE (HOMO MULTIMER)	Y
G10_comp7337_c0_seq1	1583	acetyl- hydrolase	3380545	3EH7	NAGB/RPIA/COA TRANSFERASE-LIKE NAGB/RPIA/COA TRANSFERASE-LIKE UNMATCHED	Y
G10_comp7337_c0_seq1	1583	acetyl- hydrolase	4091585	2OAS	UNMATCHED UNMATCHED UNMATCHED 2OAS HOMO	Y
G10_comp7337_c0_seq1	1583	acetyl- hydrolase	3160353	2OAS	NAGB/RPIA/COA TRANSFERASE-LIKE NAGB/RPIA/COA TRANSFERASE-LIKE UNMATCHED	Y
G10_comp7337_c0_seq1	1583	acetyl- hydrolase	3350549	3D3U	NAGB/RPIA/COA TRANSFERASE-LIKE NAGB/RPIA/COA TRANSFERASE-LIKE UNMATCHED -	N
G10_comp7322_c0_seq1	1185	glucokinase 1	3180529	2Q2R	PFAM PFAM PFAM GLUCOKINASE	Y
G10_comp7322_c0_seq1	1185	glucokinase 1	4269902	2Q2R	UNMATCHED UNMATCHED UNMATCHED 2Q2R HOMO	Y
G10_comp7256_c0_seq1	964	clan family metacaspase-like cysteine peptidase	3320146	3BIJ	PFAM PFAM PFAM PEPTIDASE_C14	Y
G10_comp7256_c0_seq1	964	clan family metacaspase-like cysteine peptidase	4244287	3BIJ	UNMATCHED UNMATCHED UNMATCHED 3BIJ HOMO	Y
G10_comp7256_c0_seq1	964	clan family metacaspase-like cysteine peptidase	3320145	3BIJ	PFAM PFAM PFAM FBPASE_GLPX -	N
G10_comp7198_c0_seq1	360	ferredoxin	73599	1L5P	BETA-GRASP (UBIQUITIN-LIKE) 2FE-2S FERREDOXIN-LIKE 2FE-2S FERREDOXIN-RELATED -	N
G10_comp7198_c0_seq1	360	ferredoxin	73598	1L5P	BETA-GRASP (UBIQUITIN-LIKE) 2FE-2S FERREDOXIN-LIKE 2FE-2S FERREDOXIN-RELATED -	N
G10_comp7198_c0_seq1	360	ferredoxin	73600	1L5P	BETA-GRASP (UBIQUITIN-LIKE) 2FE-2S FERREDOXIN-LIKE 2FE-2S FERREDOXIN-RELATED -	N
G10_comp7170_c0_seq1	294	phage-shock protein	3140125	2JTS	RHODANESE/CELL CYCLE CONTROL PHOSPHATASE RHODANESE/CELL CYCLE CONTROL PHOSPHATASE UNMATCHED -	N
G10_comp7170_c0_seq1	294	phage-shock protein	3140124	2JTR	RHODANESE/CELL CYCLE CONTROL PHOSPHATASE RHODANESE/CELL CYCLE CONTROL PHOSPHATASE UNMATCHED -	N
G10_comp7170_c0_seq1	294	phage-shock protein	3140123	2JTQ	RHODANESE/CELL CYCLE CONTROL PHOSPHATASE RHODANESE/CELL CYCLE CONTROL PHOSPHATASE UNMATCHED -	N
G10_comp7170_c0_seq1	294	phage-shock protein	3350423	3D1P	RHODANESE/CELL CYCLE CONTROL PHOSPHATASE RHODANESE/CELL CYCLE CONTROL PHOSPHATASE UNMATCHED -	N
G10_comp7170_c0_seq1	294	phage-shock protein	4223834	3TP9	UNMATCHED UNMATCHED UNMATCHED 3TP9 HOMO -	N
G10_comp7170_c0_seq1	294	phage-shock protein	3710919	3TP9	RHODANESE/CELL CYCLE CONTROL PHOSPHATASE RHODANESE/CELL CYCLE CONTROL PHOSPHATASE UNMATCHED -	N
G10_comp7170_c0_seq1	294	phage-shock protein	3640324	3NTA	RHODANESE/CELL CYCLE CONTROL PHOSPHATASE RHODANESE/CELL CYCLE CONTROL PHOSPHATASE UNMATCHED -	N
G10_comp7170_c0_seq1	294	phage-shock protein	3460031	3HIX	RHODANESE/CELL CYCLE CONTROL PHOSPHATASE RHODANESE/CELL CYCLE CONTROL PHOSPHATASE UNMATCHED -	N
G10_comp7170_c0_seq1	294	phage-shock protein	3500165	3K9R	RHODANESE/CELL CYCLE CONTROL PHOSPHATASE RHODANESE/CELL CYCLE CONTROL PHOSPHATASE UNMATCHED -	N
G10_comp7170_c0_seq1	294	phage-shock protein	3480099	3ILM	RHODANESE/CELL CYCLE CONTROL PHOSPHATASE RHODANESE/CELL CYCLE CONTROL PHOSPHATASE UNMATCHED -	N
G10_comp7170_c0_seq1	294	phage-shock protein	3640329	3NTD	RHODANESE/CELL CYCLE CONTROL PHOSPHATASE RHODANESE/CELL CYCLE CONTROL PHOSPHATASE UNMATCHED -	N
G10_comp7170_c0_seq1	294	phage-shock protein	3640319	3NT6	RHODANESE/CELL CYCLE CONTROL PHOSPHATASE RHODANESE/CELL CYCLE CONTROL PHOSPHATASE UNMATCHED -	N
G10_comp7170_c0_seq1	294	phage-shock protein	4145979	3NTA	FAD/NAD(P)-BINDING DOMAIN FAD/NAD(P)-BINDING DOMAIN FAD/NAD-LINKED REDUCTASES N-TERMINAL AND CENTRAL DOMAINS (HOMO MULTIMER)	Y
G10_comp7170_c0_seq1	294	phage-shock protein	3560116	3MZZ	RHODANESE/CELL CYCLE CONTROL PHOSPHATASE RHODANESE/CELL CYCLE CONTROL PHOSPHATASE UNMATCHED -	N
G10_comp7133_c0_seq1	1215	glk1_triva ame: full=glucokinase 1 ame: full=glucose kinase 1 ame: full=hexokinase-1 gi	3180529	2Q2R	PFAM PFAM PFAM GLUCOKINASE	Y
G10_comp7133_c0_seq1	1215	glk1_triva ame: full=glucokinase 1 ame: full=glucose kinase 1 ame: full=hexokinase-1 gi	4269902	2Q2R	UNMATCHED UNMATCHED UNMATCHED 2Q2R HOMO	Y
G10_comp7122_c0_seq1	3550	pyruvate:ferredoxin homodimeric	4215502	2UZA	THIAMIN DIPHOSPHATE-BINDING FOLD (THDP-BINDING) THIAMIN DIPHOSPHATE-BINDING FOLD (THDP-BINDING) PFOR PP MODULE (HOMO MULTIMER)	Y
G10_comp7122_c0_seq1	3550	pyruvate:ferredoxin homodimeric	4174594	2PDA	THIAMIN DIPHOSPHATE-BINDING FOLD (THDP-BINDING) THIAMIN DIPHOSPHATE-BINDING FOLD (THDP-BINDING) PFOR PP MODULE (HOMO MULTIMER)	Y
G10_comp7122_c0_seq1	3550	pyruvate:ferredoxin homodimeric	4262523	2C42	THIAMIN DIPHOSPHATE-BINDING FOLD (THDP-BINDING) THIAMIN DIPHOSPHATE-BINDING FOLD (THDP-BINDING) PFOR PP MODULE (HOMO MULTIMER)	Y
G10_comp7122_c0_seq1	3550	pyruvate:ferredoxin homodimeric	4196865	2C3Y	THIAMIN DIPHOSPHATE-BINDING FOLD (THDP-BINDING) THIAMIN DIPHOSPHATE-BINDING FOLD (THDP-BINDING) PFOR PP MODULE (HOMO MULTIMER)	Y
G10_comp7122_c0_seq1	3550	pyruvate:ferredoxin homodimeric	4003775	2C3U	THIAMIN DIPHOSPHATE-BINDING FOLD (THDP-BINDING) THIAMIN DIPHOSPHATE-BINDING FOLD (THDP-BINDING) PFOR PP MODULE (HOMO MULTIMER)	Y
G10_comp7122_c0_seq1	3550	pyruvate:ferredoxin homodimeric	4257610	2C3P	THIAMIN DIPHOSPHATE-BINDING FOLD (THDP-BINDING) THIAMIN DIPHOSPHATE-BINDING FOLD (THDP-BINDING) PFOR PP MODULE (HOMO MULTIMER)	Y
G10_comp7122_c0_seq1	3550	pyruvate:ferredoxin homodimeric	4029761	2C3O	THIAMIN DIPHOSPHATE-BINDING FOLD (THDP-BINDING) THIAMIN DIPHOSPHATE-BINDING FOLD (THDP-BINDING) PFOR PP MODULE (HOMO MULTIMER)	Y
G10_comp7122_c0_seq1	3550	pyruvate:ferredoxin homodimeric	4146416	2C3M	THIAMIN DIPHOSPHATE-BINDING FOLD (THDP-BINDING) THIAMIN DIPHOSPHATE-BINDING FOLD (THDP-BINDING) PFOR PP MODULE (HOMO MULTIMER)	Y
G10_comp7122_c0_seq1	3550	pyruvate:ferredoxin homodimeric	4084959	1KEK	THIAMIN DIPHOSPHATE-BINDING FOLD (THDP-BINDING) THIAMIN DIPHOSPHATE-BINDING FOLD (THDP-BINDING) PFOR PP MODULE (HOMO MULTIMER)	Y
G10_comp7122_c0_seq1	3550	pyruvate:ferredoxin homodimeric	4013825	1B0P	THIAMIN DIPHOSPHATE-BINDING FOLD (THDP-BINDING) THIAMIN DIPHOSPHATE-BINDING FOLD (THDP-BINDING) PFOR PP MODULE (HOMO MULTIMER)	Y
G10_comp7122_c0_seq1	3550	pyruvate:ferredoxin homodimeric	152331	2UZA	THIAMIN DIPHOSPHATE-BINDING FOLD (THDP-BINDING) THIAMIN DIPHOSPHATE-BINDING FOLD (THDP-BINDING) PFOR PP MODULE	Y
G10_comp7122_c0_seq1	3550	pyruvate:ferredoxin homodimeric	152326	2UZA	THIAMIN DIPHOSPHATE-BINDING FOLD (THDP-BINDING) THIAMIN DIPHOSPHATE-BINDING FOLD (THDP-BINDING) PFOR PP MODULE -	N
G10_comp7122_c0_seq1	3550	pyruvate:ferredoxin homodimeric	31838	2PDA	THIAMIN DIPHOSPHATE-BINDING FOLD (THDP-BINDING) THIAMIN DIPHOSPHATE-BINDING FOLD (THDP-BINDING) PFOR PP MODULE	Y
G10_comp7122_c0_seq1	3550	pyruvate:ferredoxin homodimeric	31836	2PDA	THIAMIN DIPHOSPHATE-BINDING FOLD (THDP-BINDING) THIAMIN DIPHOSPHATE-BINDING FOLD (THDP-BINDING) PFOR PP MODULE	Y
G10_comp7122_c0_seq1	3550	pyruvate:ferredoxin homodimeric	129796	2C42	THIAMIN DIPHOSPHATE-BINDING FOLD (THDP-BINDING) THIAMIN DIPHOSPHATE-BINDING FOLD (THDP-BINDING) PFOR PP MODULE	Y
G10_comp7122_c0_seq1	3550	pyruvate:ferredoxin homodimeric	129791	2C42	THIAMIN DIPHOSPHATE-BINDING FOLD (THDP-BINDING) THIAMIN DIPHOSPHATE-BINDING FOLD (THDP-BINDING) PFOR PP MODULE	Y
G10_comp7122_c0_seq1	3550	pyruvate:ferredoxin homodimeric	129781	2C3Y	THIAMIN DIPHOSPHATE-BINDING FOLD (THDP-BINDING) THIAMIN DIPHOSPHATE-BINDING FOLD (THDP-BINDING) PFOR PP MODULE	Y
G10_comp7122_c0_seq1	3550	pyruvate:ferredoxin homodimeric	129776	2C3U	THIAMIN DIPHOSPHATE-BINDING FOLD (THDP-BINDING) THIAMIN DIPHOSPHATE-BINDING FOLD (THDP-BINDING) PFOR PP MODULE	Y
G10_comp7122_c0_seq1	3550	pyruvate:ferredoxin homodimeric	129771	2C3U	THIAMIN DIPHOSPHATE-BINDING FOLD (THDP-BINDING) THIAMIN DIPHOSPHATE-BINDING FOLD (THDP-BINDING) PFOR PP MODULE	N
G10_comp7122_c0_seq1	3550	pyruvate:ferredoxin homodimeric	129766	2C3P	THIAMIN DIPHOSPHATE-BINDING FOLD (THDP-BINDING) THIAMIN DIPHOSPHATE-BINDING FOLD (THDP-BINDING) PFOR PP MODULE	Y
G10_comp7077_c0_seq1	984	thioredoxin reductase	4104090	2A87	FAD/NAD(P)-BINDING DOMAIN FAD/NAD(P)-BINDING DOMAIN FAD/NAD-LINKED REDUCTASES N-TERMINAL AND CENTRAL DOMAINS (HOMO MULTIMER)	Y
G10_comp7077_c0_seq1	984	thioredoxin reductase	4024699	1F6M	UNMATCHED UNMATCHED UNMATCHED 1F6M HETERO	Y
G10_comp7077_c0_seq1	984	thioredoxin reductase	4073240	1F6M	UNMATCHED UNMATCHED UNMATCHED 1F6M HETERO	Y
G10_comp7077_c0_seq1	984	thioredoxin reductase	4240221	3ITJ	FAD/NAD(P)-BINDING DOMAIN FAD/NAD(P)-BINDING DOMAIN FAD/NAD-LINKED REDUCTASES N-TERMINAL AND CENTRAL DOMAINS (HOMO MULTIMER)	Y
G10_comp7077_c0_seq1	984	thioredoxin reductase	4089186	3ITJ	FAD/NAD(P)-BINDING DOMAIN FAD/NAD(P)-BINDING DOMAIN FAD/NAD-LINKED REDUCTASES N-TERMINAL AND CENTRAL DOMAINS (HOMO MULTIMER)	Y
G10_comp7077_c0_seq1	984	thioredoxin reductase	4053651	3D8X	FAD/NAD(P)-BINDING DOMAIN FAD/NAD(P)-BINDING DOMAIN FAD/NAD-LINKED REDUCTASES N-TERMINAL AND CENTRAL DOMAINS (HOMO MULTIMER) -	N
G10_comp7077_c0_seq1	984	thioredoxin reductase	4147268	2Q7V	FAD/NAD(P)-BINDING DOMAIN FAD/NAD(P)-BINDING DOMAIN FAD/NAD-LINKED REDUCTASES N-TERMINAL AND CENTRAL DOMAINS (HOMO MULTIMER)	Y
G10_comp7077_c0_seq1	984	thioredoxin reductase	4258714	2WHD	FAD/NAD(P)-BINDING DOMAIN FAD/NAD(P)-BINDING DOMAIN FAD/NAD-LINKED REDUCTASES N-TERMINAL AND CENTRAL DOMAINS (HOMO MULTIMER)	Y
G10_comp7077_c0_seq1	984	thioredoxin reductase	4240946	3ISH	FAD/NAD(P)-BINDING DOMAIN FAD/NAD(P)-BINDING DOMAIN FAD/NAD-LINKED REDUCTASES N-TERMINAL AND CENTRAL DOMAINS (HOMO MULTIMER)	Y
G10_comp7077_c0_seq1	984	thioredoxin reductase	4094839	2Q0L	FAD/NAD(P)-BINDING DOMAIN FAD/NAD(P)-BINDING DOMAIN FAD/NAD-LINKED REDUCTASES N-TERMINAL AND CENTRAL DOMAINS (HOMO MULTIMER)	Y
G10_comp7077_c0_seq1	984	thioredoxin reductase	4075602	3F8P	FAD/NAD(P)-BINDING DOMAIN FAD/NAD(P)-BINDING DOMAIN FAD/NAD-LINKED REDUCTASES N-TERMINAL AND CENTRAL DOMAINS (HOMO MULTIMER) -	Y
G10_comp7077_c0_seq1	984	thioredoxin reductase	4199304	2Q0K	FAD/NAD(P)-BINDING DOMAIN FAD/NAD(P)-BINDING DOMAIN FAD/NAD-LINKED REDUCTASES N-TERMINAL AND CENTRAL DOMAINS (HOMO MULTIMER)	Y
G10_comp7077_c0_seq1	984	thioredoxin reductase	4080750	3F8P	FAD/NAD(P)-BINDING DOMAIN FAD/NAD(P)-BINDING DOMAIN FAD/NAD-LINKED REDUCTASES N-TERMINAL AND CENTRAL DOMAINS (HOMO MULTIMER)	Y
G10_comp7077_c0_seq1	984	thioredoxin reductase	4196585	3F8R	FAD/NAD(P)-BINDING DOMAIN FAD/NAD(P)-BINDING DOMAIN FAD/NAD-LINKED REDUCTASES N-TERMINAL AND CENTRAL DOMAINS (HOMO MULTIMER) -	Y
G10_comp7077_c0_seq1	984	thioredoxin reductase	4008880	3F8R	FAD/NAD(P)-BINDING DOMAIN FAD/NAD(P)-BINDING DOMAIN FAD/NAD-LINKED REDUCTASES N-TERMINAL AND CENTRAL DOMAINS (HOMO MULTIMER) -	Y
G10_comp7077_c0_seq1	984	thioredoxin reductase	4090964	3F8D	FAD/NAD(P)-BINDING DOMAIN FAD/NAD(P)-BINDING DOMAIN FAD/NAD-LINKED REDUCTASES N-TERMINAL AND CENTRAL DOMAINS (HOMO MULTIMER)	Y
G10_comp7077_c0_seq1	984	thioredoxin reductase	4036278	3F8D	FAD/NAD(P)-BINDING DOMAIN FAD/NAD(P)-BINDING DOMAIN FAD/NAD-LINKED REDUCTASES N-TERMINAL AND CENTRAL DOMAINS (HOMO MULTIMER)	Y
G10_comp7077_c0_seq1	984	thioredoxin reductase	4027587	3R9U	FAD/NAD(P)-BINDING DOMAIN FAD/NAD(P)-BINDING DOMAIN FAD/NAD-LINKED REDUCTASES N-TERMINAL AND CENTRAL DOMAINS	Y
G10_comp7077_c0_seq1	984	thioredoxin reductase	4055518	3R9U	FAD/NAD(P)-BINDING DOMAIN FAD/NAD(P)-BINDING DOMAIN FAD/NAD-LINKED REDUCTASES N-TERMINAL AND CENTRAL DOMAINS	Y
G10_comp7077_c0_seq1	984	thioredoxin reductase	3040232	2A87	FAD/NAD(P)-BINDING DOMAIN FAD/NAD(P)-BINDING DOMAIN UNMATCHED -	N
G10_comp7064_c0_seq1	1041	fructose- -bisphosphate aldolase	3650450	3OHI	TIM BETA/ALPHA-BARREL ALDOLASE CLASS II FBP ALDOLASE -	N
G10_comp7064_c0_seq1	1041	fructose- -bisphosphate aldolase	3430141	3GAY	TIM BETA/ALPHA-BARREL ALDOLASE CLASS II FBP ALDOLASE -	N
G10_comp7064_c0_seq1	1041	fructose- -bisphosphate aldolase	3430166	3GB6	TIM BETA/ALPHA-BARREL ALDOLASE CLASS II FBP ALDOLASE -	N
G10_comp7064_c0_seq1	1041	fructose- -bisphosphate aldolase	4251834	3OHI	TIM BETA/ALPHA-BARREL ALDOLASE CLASS II FBP ALDOLASE (HOMO MULTIMER) -	N
G10_comp7064_c0_seq1	1041	fructose- -bisphosphate aldolase	4169092	3GAY	TIM BETA/ALPHA-BARREL ALDOLASE CLASS II FBP ALDOLASE (HOMO MULTIMER) -	N
G10_comp7064_c0_seq1	1041	fructose- -bisphosphate aldolase	3120579	2ISW	TIM BETA/ALPHA-BARREL ALDOLASE CLASS II FBP ALDOLASE -	N
G10_comp7064_c0_seq1	1041	fructose- -bisphosphate aldolase	4254186	3GB6	TIM BETA/ALPHA-BARREL ALDOLASE CLASS II FBP ALDOLASE (HOMO MULTIMER) -	N
G10_comp7064_c0_seq1	1041	fructose- -bisphosphate aldolase	4254351	2ISW	TIM BETA/ALPHA-BARREL ALDOLASE CLASS II FBP ALDOLASE (HOMO MULTIMER)	Y
G10_comp7064_c0_seq1	1041	fructose- -bisphosphate aldolase	4124941	3GAK	TIM BETA/ALPHA-BARREL ALDOLASE CLASS II FBP ALDOLASE (HOMO MULTIMER) -	N
G10_comp7064_c0_seq1	1041	fructose- -bisphosphate aldolase	4190210	2ISV	TIM BETA/ALPHA-BARREL ALDOLASE CLASS II FBP ALDOLASE (HOMO MULTIMER) -	N
G10_comp7064_c0_seq1	1041	fructose- -bisphosphate aldolase	3120578	2ISV	TIM BETA/ALPHA-BARREL ALDOLASE CLASS II FBP ALDOLASE -	N
G10_comp7064_c0_seq1	1041	fructose- -bisphosphate aldolase	3430070	3GAK	TIM BETA/ALPHA-BARREL ALDOLASE CLASS II FBP ALDOLASE -	N
G10_comp7064_c0_seq1	1041	fructose- -bisphosphate aldolase	97923	1RVG	TIM BETA/ALPHA-BARREL ALDOLASE CLASS II FBP ALDOLASE	Y
G10_comp7064_c0_seq1	1041	fructose- -bisphosphate aldolase	97922	1RVG	TIM BETA/ALPHA-BARREL ALDOLASE CLASS II FBP ALDOLASE -	Y
G10_comp7064_c0_seq1	1041	fructose- -bisphosphate aldolase	97921	1RVG	TIM BETA/ALPHA-BARREL ALDOLASE CLASS II FBP ALDOLASE -	Y
G10_comp7064_c0_seq1	1041	fructose- -bisphosphate aldolase	97919	1RV8	TIM BETA/ALPHA-BARREL ALDOLASE CLASS II FBP ALDOLASE -	N
G10_comp7064_c0_seq1	1041	fructose- -bisphosphate aldolase	97918	1RV8	TIM BETA/ALPHA-BARREL ALDOLASE CLASS II FBP ALDOLASE	Y
G10_comp7064_c0_seq1	1041	fructose- -bisphosphate aldolase	97917	1RV8	TIM BETA/ALPHA-BARREL ALDOLASE CLASS II FBP ALDOLASE -	N
G10_comp7064_c0_seq1	1041	fructose- -bisphosphate aldolase	97916	1RV8	TIM BETA/ALPHA-BARREL ALDOLASE CLASS II FBP ALDOLASE -	N
G10_comp7064_c0_seq1	1041	fructose- -bisphosphate aldolase	97920	1RVG	TIM BETA/ALPHA-BARREL ALDOLASE CLASS II FBP ALDOLASE -	N
G10_comp6904_c0_seq1	1132	fad fmn-binding family protein	3510713	3KRZ	TIM BETA/ALPHA-BARREL FMN-LINKED OXIDOREDUCTASES UNMATCHED -	N
G10_comp6904_c0_seq1	1132	fad fmn-binding family protein	3510698	3KRU	TIM BETA/ALPHA-BARREL FMN-LINKED OXIDOREDUCTASES UNMATCHED -	N
G10_comp6904_c0_seq1	1132	fad fmn-binding family protein	4119327	3KRZ	TIM BETA/ALPHA-BARREL FMN-LINKED OXIDOREDUCTASES FMN-LINKED OXIDOREDUCTASES (HOMO MULTIMER)	Y
G10_comp6904_c0_seq1	1132	fad fmn-binding family protein	4031340	3KRU	TIM BETA/ALPHA-BARREL FMN-LINKED OXIDOREDUCTASES FMN-LINKED OXIDOREDUCTASES (HOMO MULTIMER) -	N
G10_comp6904_c0_seq1	1132	fad fmn-binding family protein	3440174	3GR8	TIM BETA/ALPHA-BARREL FMN-LINKED OXIDOREDUCTASES UNMATCHED -	N
G10_comp6904_c0_seq1	1132	fad fmn-binding family protein	3440173	3GR7	TIM BETA/ALPHA-BARREL FMN-LINKED OXIDOREDUCTASES UNMATCHED -	N
G10_comp6904_c0_seq1	1132	fad fmn-binding family protein	4065934	3GR8	TIM BETA/ALPHA-BARREL FMN-LINKED OXIDOREDUCTASES FMN-LINKED OXIDOREDUCTASES (HOMO MULTIMER) -	N
G10_comp6904_c0_seq1	1132	fad fmn-binding family protein	4029510	3GR7	TIM BETA/ALPHA-BARREL FMN-LINKED OXIDOREDUCTASES FMN-LINKED OXIDOREDUCTASES (HOMO MULTIMER) -	N
G10_comp6904_c0_seq1	1132	fad fmn-binding family protein	95076	1PS9	TIM BETA/ALPHA-BARREL FMN-LINKED OXIDOREDUCTASES FMN-LINKED OXIDOREDUCTASES -	N
G10_comp6904_c0_seq1	1132	fad fmn-binding family protein	62270	1ICP	TIM BETA/ALPHA-BARREL FMN-LINKED OXIDOREDUCTASES FMN-LINKED OXIDOREDUCTASES	Y
G10_comp6904_c0_seq1	1132	fad fmn-binding family protein	4204762	3HGR	TIM BETA/ALPHA-BARREL FMN-LINKED OXIDOREDUCTASES FMN-LINKED OXIDOREDUCTASES	Y
G10_comp6904_c0_seq1	1132	fad fmn-binding family protein	62277	1ICS	TIM BETA/ALPHA-BARREL FMN-LINKED OXIDOREDUCTASES FMN-LINKED OXIDOREDUCTASES	Y
G10_comp6904_c0_seq1	1132	fad fmn-binding family protein	62276	1ICS	TIM BETA/ALPHA-BARREL FMN-LINKED OXIDOREDUCTASES FMN-LINKED OXIDOREDUCTASES	Y
G10_comp6904_c0_seq1	1132	fad fmn-binding family protein	4152686	3HGR	TIM BETA/ALPHA-BARREL FMN-LINKED OXIDOREDUCTASES FMN-LINKED OXIDOREDUCTASES	Y
G10_comp6904_c0_seq1	1132	fad fmn-binding family protein	62272	1ICQ	TIM BETA/ALPHA-BARREL FMN-LINKED OXIDOREDUCTASES FMN-LINKED OXIDOREDUCTASES	Y
G10_comp6904_c0_seq1	1132	fad fmn-binding family protein	62273	1ICQ	TIM BETA/ALPHA-BARREL FMN-LINKED OXIDOREDUCTASES FMN-LINKED OXIDOREDUCTASES	Y
G10_comp6904_c0_seq1	1132	fad fmn-binding family protein	62271	1ICP	TIM BETA/ALPHA-BARREL FMN-LINKED OXIDOREDUCTASES FMN-LINKED OXIDOREDUCTASES	Y
G10_comp6904_c0_seq1	1132	fad fmn-binding family protein	124430	1Z48	TIM BETA/ALPHA-BARREL FMN-LINKED OXIDOREDUCTASES FMN-LINKED OXIDOREDUCTASES -	N
G10_comp6904_c0_seq1	1132	fad fmn-binding family protein	124429	1Z48	TIM BETA/ALPHA-BARREL FMN-LINKED OXIDOREDUCTASES FMN-LINKED OXIDOREDUCTASES -	Y
G10_comp6904_c0_seq1	1132	fad fmn-binding family protein	124426	1Z44	TIM BETA/ALPHA-BARREL FMN-LINKED OXIDOREDUCTASES FMN-LINKED OXIDOREDUCTASES -	N
G10_comp6551_c0_seq3	3746	pyruvate ferredoxin flavodoxin oxidoreductase	4196865	2C3Y	THIAMIN DIPHOSPHATE-BINDING FOLD (THDP-BINDING) THIAMIN DIPHOSPHATE-BINDING FOLD (THDP-BINDING) PFOR PP MODULE (HOMO MULTIMER)	Y
G10_comp6551_c0_seq3	3746	pyruvate ferredoxin flavodoxin oxidoreductase	4215502	2UZA	THIAMIN DIPHOSPHATE-BINDING FOLD (THDP-BINDING) THIAMIN DIPHOSPHATE-BINDING FOLD (THDP-BINDING) PFOR PP MODULE (HOMO MULTIMER)	Y
G10_comp6551_c0_seq3	3746	pyruvate ferredoxin flavodoxin oxidoreductase	4174594	2PDA	THIAMIN DIPHOSPHATE-BINDING FOLD (THDP-BINDING) THIAMIN DIPHOSPHATE-BINDING FOLD (THDP-BINDING) PFOR PP MODULE (HOMO MULTIMER)	Y
G10_comp6551_c0_seq3	3746	pyruvate ferredoxin flavodoxin oxidoreductase	4262523	2C42	THIAMIN DIPHOSPHATE-BINDING FOLD (THDP-BINDING) THIAMIN DIPHOSPHATE-BINDING FOLD (THDP-BINDING) PFOR PP MODULE (HOMO MULTIMER)	Y
G10_comp6551_c0_seq3	3746	pyruvate ferredoxin flavodoxin oxidoreductase	4003775	2C3U	THIAMIN DIPHOSPHATE-BINDING FOLD (THDP-BINDING) THIAMIN DIPHOSPHATE-BINDING FOLD (THDP-BINDING) PFOR PP MODULE (HOMO MULTIMER)	Y
G10_comp6551_c0_seq3	3746	pyruvate ferredoxin flavodoxin oxidoreductase	4257610	2C3P	THIAMIN DIPHOSPHATE-BINDING FOLD (THDP-BINDING) THIAMIN DIPHOSPHATE-BINDING FOLD (THDP-BINDING) PFOR PP MODULE (HOMO MULTIMER)	Y
G10_comp6551_c0_seq3	3746	pyruvate ferredoxin flavodoxin oxidoreductase	4029761	2C3O	THIAMIN DIPHOSPHATE-BINDING FOLD (THDP-BINDING) THIAMIN DIPHOSPHATE-BINDING FOLD (THDP-BINDING) PFOR PP MODULE (HOMO MULTIMER)	Y
G10_comp6551_c0_seq3	3746	pyruvate ferredoxin flavodoxin oxidoreductase	4146416	2C3M	THIAMIN DIPHOSPHATE-BINDING FOLD (THDP-BINDING) THIAMIN DIPHOSPHATE-BINDING FOLD (THDP-BINDING) PFOR PP MODULE (HOMO MULTIMER)	Y
G10_comp6551_c0_seq3	3746	pyruvate ferredoxin flavodoxin oxidoreductase	4084959	1KEK	THIAMIN DIPHOSPHATE-BINDING FOLD (THDP-BINDING) THIAMIN DIPHOSPHATE-BINDING FOLD (THDP-BINDING) PFOR PP MODULE (HOMO MULTIMER)	Y
G10_comp6551_c0_seq3	3746	pyruvate ferredoxin flavodoxin oxidoreductase	4013825	1B0P	THIAMIN DIPHOSPHATE-BINDING FOLD (THDP-BINDING) THIAMIN DIPHOSPHATE-BINDING FOLD (THDP-BINDING) PFOR PP MODULE (HOMO MULTIMER)	Y
G10_comp6551_c0_seq3	3746	pyruvate ferredoxin flavodoxin oxidoreductase	152331	2UZA	THIAMIN DIPHOSPHATE-BINDING FOLD (THDP-BINDING) THIAMIN DIPHOSPHATE-BINDING FOLD (THDP-BINDING) PFOR PP MODULE	Y
G10_comp6551_c0_seq3	3746	pyruvate ferredoxin flavodoxin oxidoreductase	152326	2UZA	THIAMIN DIPHOSPHATE-BINDING FOLD (THDP-BINDING) THIAMIN DIPHOSPHATE-BINDING FOLD (THDP-BINDING) PFOR PP MODULE -	N
G10_comp6551_c0_seq3	3746	pyruvate ferredoxin flavodoxin oxidoreductase	31838	2PDA	THIAMIN DIPHOSPHATE-BINDING FOLD (THDP-BINDING) THIAMIN DIPHOSPHATE-BINDING FOLD (THDP-BINDING) PFOR PP MODULE	Y
G10_comp6551_c0_seq3	3746	pyruvate ferredoxin flavodoxin oxidoreductase	31836	2PDA	THIAMIN DIPHOSPHATE-BINDING FOLD (THDP-BINDING) THIAMIN DIPHOSPHATE-BINDING FOLD (THDP-BINDING) PFOR PP MODULE	Y
G10_comp6551_c0_seq3	3746	pyruvate ferredoxin flavodoxin oxidoreductase	129796	2C42	THIAMIN DIPHOSPHATE-BINDING FOLD (THDP-BINDING) THIAMIN DIPHOSPHATE-BINDING FOLD (THDP-BINDING) PFOR PP MODULE	Y
G10_comp6551_c0_seq3	3746	pyruvate ferredoxin flavodoxin oxidoreductase	129791	2C42	THIAMIN DIPHOSPHATE-BINDING FOLD (THDP-BINDING) THIAMIN DIPHOSPHATE-BINDING FOLD (THDP-BINDING) PFOR PP MODULE	Y
G10_comp6551_c0_seq3	3746	pyruvate ferredoxin flavodoxin oxidoreductase	129781	2C3Y	THIAMIN DIPHOSPHATE-BINDING FOLD (THDP-BINDING) THIAMIN DIPHOSPHATE-BINDING FOLD (THDP-BINDING) PFOR PP MODULE	Y
G10_comp6551_c0_seq3	3746	pyruvate ferredoxin flavodoxin oxidoreductase	129776	2C3U	THIAMIN DIPHOSPHATE-BINDING FOLD (THDP-BINDING) THIAMIN DIPHOSPHATE-BINDING FOLD (THDP-BINDING) PFOR PP MODULE	Y
G10_comp6551_c0_seq3	3746	pyruvate ferredoxin flavodoxin oxidoreductase	129771	2C3U	THIAMIN DIPHOSPHATE-BINDING FOLD (THDP-BINDING) THIAMIN DIPHOSPHATE-BINDING FOLD (THDP-BINDING) PFOR PP MODULE	N
G10_comp6551_c0_seq3	3746	pyruvate ferredoxin flavodoxin oxidoreductase	129766	2C3P	THIAMIN DIPHOSPHATE-BINDING FOLD (THDP-BINDING) THIAMIN DIPHOSPHATE-BINDING FOLD (THDP-BINDING) PFOR PP MODULE	Y
G10_comp6273_c0_seq2	3231	4-alpha-glucanotransferase family protein	121593	1X1N	TIM BETA/ALPHA-BARREL (TRANS)GLYCOSIDASES AMYLASE CATALYTIC DOMAIN	Y
G10_comp6273_c0_seq2	3231	4-alpha-glucanotransferase family protein	3580328	2X1I	TIM BETA/ALPHA-BARREL (TRANS)GLYCOSIDASES UNMATCHED	Y
G10_comp6273_c0_seq2	3231	4-alpha-glucanotransferase family protein	90499	1FP9	TIM BETA/ALPHA-BARREL (TRANS)GLYCOSIDASES AMYLASE CATALYTIC DOMAIN	Y
G10_comp6273_c0_seq2	3231	4-alpha-glucanotransferase family protein	90498	1FP8	TIM BETA/ALPHA-BARREL (TRANS)GLYCOSIDASES AMYLASE CATALYTIC DOMAIN	Y
G10_comp6273_c0_seq2	3231	4-alpha-glucanotransferase family protein	3170145	2OWX	TIM BETA/ALPHA-BARREL (TRANS)GLYCOSIDASES UNMATCHED	Y
G10_comp6273_c0_seq2	3231	4-alpha-glucanotransferase family protein	3170144	2OWW	TIM BETA/ALPHA-BARREL (TRANS)GLYCOSIDASES UNMATCHED	Y
G10_comp6273_c0_seq2	3231	4-alpha-glucanotransferase family protein	3170123	2OWC	TIM BETA/ALPHA-BARREL (TRANS)GLYCOSIDASES UNMATCHED	Y
G10_comp6273_c0_seq2	3231	4-alpha-glucanotransferase family protein	59500	1ESW	TIM BETA/ALPHA-BARREL (TRANS)GLYCOSIDASES AMYLASE CATALYTIC DOMAIN	Y
G10_comp6273_c0_seq2	3231	4-alpha-glucanotransferase family protein	28789	1CWY	TIM BETA/ALPHA-BARREL (TRANS)GLYCOSIDASES AMYLASE CATALYTIC DOMAIN	Y
G10_comp6273_c0_seq2	3231	4-alpha-glucanotransferase family protein	119395	1TZ7	TIM BETA/ALPHA-BARREL (TRANS)GLYCOSIDASES AMYLASE CATALYTIC DOMAIN	Y
G10_comp6273_c0_seq2	3231	4-alpha-glucanotransferase family protein	119394	1TZ7	TIM BETA/ALPHA-BARREL (TRANS)GLYCOSIDASES AMYLASE CATALYTIC DOMAIN	Y
G10_comp6273_c0_seq2	3231	4-alpha-glucanotransferase family protein	4264711	1TZ7	TIM BETA/ALPHA-BARREL (TRANS)GLYCOSIDASES AMYLASE CATALYTIC DOMAIN (HOMO MULTIMER)	Y
G10_comp6273_c0_seq2	3231	4-alpha-glucanotransferase family protein	22526	1AC0	PREALBUMIN-LIKE STARCH-BINDING DOMAIN-LIKE STARCH-BINDING DOMAIN -	N
G10_comp6273_c0_seq2	3231	4-alpha-glucanotransferase family protein	22524	1ACZ	PREALBUMIN-LIKE STARCH-BINDING DOMAIN-LIKE STARCH-BINDING DOMAIN -	N
G10_comp6273_c0_seq2	3231	4-alpha-glucanotransferase family protein	22525	1KUM	PREALBUMIN-LIKE STARCH-BINDING DOMAIN-LIKE STARCH-BINDING DOMAIN -	N
G10_comp6273_c0_seq2	3231	4-alpha-glucanotransferase family protein	22523	1KUL	PREALBUMIN-LIKE STARCH-BINDING DOMAIN-LIKE STARCH-BINDING DOMAIN -	N
G10_comp6273_c0_seq2	3231	4-alpha-glucanotransferase family protein	22512	1CYG	PREALBUMIN-LIKE STARCH-BINDING DOMAIN-LIKE STARCH-BINDING DOMAIN -	N
G10_comp5164_c0_seq1	368	40s ribosomal protein s21	3620114	3IZB	PFAM PFAM PFAM RIBOSOMAL_S21E -	N
G10_comp5164_c0_seq1	368	40s ribosomal protein s21	3620058	3IZ6	PFAM PFAM PFAM RIBOSOMAL_S21E -	Y
G10_comp5164_c0_seq1	368	40s ribosomal protein s21	3590604	2XZN	PFAM PFAM PFAM RIBOSOMAL_S21E -	N
G10_comp5164_c0_seq1	368	40s ribosomal protein s21	3590544	2XZM	PFAM PFAM PFAM RIBOSOMAL_S21E -	N
G10_comp3943_c0_seq1	1053	fructose- -bisphosphate aldolase	3650450	3OHI	TIM BETA/ALPHA-BARREL ALDOLASE CLASS II FBP ALDOLASE -	N
G10_comp3943_c0_seq1	1053	fructose- -bisphosphate aldolase	3430141	3GAY	TIM BETA/ALPHA-BARREL ALDOLASE CLASS II FBP ALDOLASE -	N
G10_comp3943_c0_seq1	1053	fructose- -bisphosphate aldolase	3430166	3GB6	TIM BETA/ALPHA-BARREL ALDOLASE CLASS II FBP ALDOLASE -	N
G10_comp3943_c0_seq1	1053	fructose- -bisphosphate aldolase	4251834	3OHI	TIM BETA/ALPHA-BARREL ALDOLASE CLASS II FBP ALDOLASE (HOMO MULTIMER) -	N
G10_comp3943_c0_seq1	1053	fructose- -bisphosphate aldolase	4169092	3GAY	TIM BETA/ALPHA-BARREL ALDOLASE CLASS II FBP ALDOLASE (HOMO MULTIMER) -	N
G10_comp3943_c0_seq1	1053	fructose- -bisphosphate aldolase	3120579	2ISW	TIM BETA/ALPHA-BARREL ALDOLASE CLASS II FBP ALDOLASE -	N
G10_comp3943_c0_seq1	1053	fructose- -bisphosphate aldolase	4254186	3GB6	TIM BETA/ALPHA-BARREL ALDOLASE CLASS II FBP ALDOLASE (HOMO MULTIMER) -	N
G10_comp3943_c0_seq1	1053	fructose- -bisphosphate aldolase	4254351	2ISW	TIM BETA/ALPHA-BARREL ALDOLASE CLASS II FBP ALDOLASE (HOMO MULTIMER)	Y
G10_comp3943_c0_seq1	1053	fructose- -bisphosphate aldolase	4124941	3GAK	TIM BETA/ALPHA-BARREL ALDOLASE CLASS II FBP ALDOLASE (HOMO MULTIMER) -	N
G10_comp3943_c0_seq1	1053	fructose- -bisphosphate aldolase	3120578	2ISV	TIM BETA/ALPHA-BARREL ALDOLASE CLASS II FBP ALDOLASE -	N
G10_comp3943_c0_seq1	1053	fructose- -bisphosphate aldolase	4190210	2ISV	TIM BETA/ALPHA-BARREL ALDOLASE CLASS II FBP ALDOLASE (HOMO MULTIMER) -	N
G10_comp3943_c0_seq1	1053	fructose- -bisphosphate aldolase	3430070	3GAK	TIM BETA/ALPHA-BARREL ALDOLASE CLASS II FBP ALDOLASE -	N
G10_comp3943_c0_seq1	1053	fructose- -bisphosphate aldolase	97923	1RVG	TIM BETA/ALPHA-BARREL ALDOLASE CLASS II FBP ALDOLASE	Y
G10_comp3943_c0_seq1	1053	fructose- -bisphosphate aldolase	97922	1RVG	TIM BETA/ALPHA-BARREL ALDOLASE CLASS II FBP ALDOLASE -	Y
G10_comp3943_c0_seq1	1053	fructose- -bisphosphate aldolase	97921	1RVG	TIM BETA/ALPHA-BARREL ALDOLASE CLASS II FBP ALDOLASE -	Y
G10_comp3943_c0_seq1	1053	fructose- -bisphosphate aldolase	97919	1RV8	TIM BETA/ALPHA-BARREL ALDOLASE CLASS II FBP ALDOLASE -	N
G10_comp3943_c0_seq1	1053	fructose- -bisphosphate aldolase	97918	1RV8	TIM BETA/ALPHA-BARREL ALDOLASE CLASS II FBP ALDOLASE	Y
G10_comp3943_c0_seq1	1053	fructose- -bisphosphate aldolase	97917	1RV8	TIM BETA/ALPHA-BARREL ALDOLASE CLASS II FBP ALDOLASE -	N
G10_comp3943_c0_seq1	1053	fructose- -bisphosphate aldolase	97916	1RV8	TIM BETA/ALPHA-BARREL ALDOLASE CLASS II FBP ALDOLASE -	N
G10_comp3943_c0_seq1	1053	fructose- -bisphosphate aldolase	97920	1RVG	TIM BETA/ALPHA-BARREL ALDOLASE CLASS II FBP ALDOLASE -	N
G10_comp2723_c0_seq1	326	dna-directed rna polymerase ii kd polypeptide	4122999	3H0G	DNA/RNA-BINDING 3-HELICAL BUNDLE RNA POLYMERASE SUBUNIT RPB10 RNA POLYMERASE SUBUNIT RPB10 -	N
G10_comp2723_c0_seq1	326	dna-directed rna polymerase ii kd polypeptide	4264674	3H0G	DNA/RNA-BINDING 3-HELICAL BUNDLE RNA POLYMERASE SUBUNIT RPB10 RNA POLYMERASE SUBUNIT RPB10 -	N
G10_comp2723_c0_seq1	326	dna-directed rna polymerase ii kd polypeptide	3460172	3HKZ	DNA/RNA-BINDING 3-HELICAL BUNDLE RNA POLYMERASE SUBUNIT RPB10 UNMATCHED -	N
G10_comp2723_c0_seq1	326	dna-directed rna polymerase ii kd polypeptide	3170947	2PMZ	DNA/RNA-BINDING 3-HELICAL BUNDLE RNA POLYMERASE SUBUNIT RPB10 UNMATCHED -	N
G10_comp2723_c0_seq1	326	dna-directed rna polymerase ii kd polypeptide	3410403	3FKI	DNA/RNA-BINDING 3-HELICAL BUNDLE RNA POLYMERASE SUBUNIT RPB10 UNMATCHED -	N
G10_comp2723_c0_seq1	326	dna-directed rna polymerase ii kd polypeptide	3700750	3S2D	DNA/RNA-BINDING 3-HELICAL BUNDLE RNA POLYMERASE SUBUNIT RPB10 UNMATCHED -	N
G10_comp2723_c0_seq1	326	dna-directed rna polymerase ii kd polypeptide	3700770	3S2H	DNA/RNA-BINDING 3-HELICAL BUNDLE RNA POLYMERASE SUBUNIT RPB10 UNMATCHED -	N
G10_comp2723_c0_seq1	326	dna-directed rna polymerase ii kd polypeptide	3540537	3M4O	DNA/RNA-BINDING 3-HELICAL BUNDLE RNA POLYMERASE SUBUNIT RPB10 UNMATCHED -	N
G10_comp2723_c0_seq1	326	dna-directed rna polymerase ii kd polypeptide	3490616	3K1F	DNA/RNA-BINDING 3-HELICAL BUNDLE RNA POLYMERASE SUBUNIT RPB10 UNMATCHED -	N
G10_comp2723_c0_seq1	326	dna-directed rna polymerase ii kd polypeptide	3540490	3M3Y	DNA/RNA-BINDING 3-HELICAL BUNDLE RNA POLYMERASE SUBUNIT RPB10 UNMATCHED -	N
G10_comp2723_c0_seq1	326	dna-directed rna polymerase ii kd polypeptide	4258512	4A3C	DNA/RNA-BINDING 3-HELICAL BUNDLE RNA POLYMERASE SUBUNIT RPB10 RNA POLYMERASE SUBUNIT RPB10 -	N
G10_comp2723_c0_seq1	326	dna-directed rna polymerase ii kd polypeptide	3500012	3K7A	DNA/RNA-BINDING 3-HELICAL BUNDLE RNA POLYMERASE SUBUNIT RPB10 UNMATCHED -	N
G10_comp2723_c0_seq1	326	dna-directed rna polymerase ii kd polypeptide	3700513	3RZO	DNA/RNA-BINDING 3-HELICAL BUNDLE RNA POLYMERASE SUBUNIT RPB10 UNMATCHED -	N
G10_comp2723_c0_seq1	326	dna-directed rna polymerase ii kd polypeptide	3700573	3S15	DNA/RNA-BINDING 3-HELICAL BUNDLE RNA POLYMERASE SUBUNIT RPB10 UNMATCHED -	N
G10_comp2723_c0_seq1	326	dna-directed rna polymerase ii kd polypeptide	3700553	3S14	DNA/RNA-BINDING 3-HELICAL BUNDLE RNA POLYMERASE SUBUNIT RPB10 UNMATCHED -	N
G10_comp2723_c0_seq1	326	dna-directed rna polymerase ii kd polypeptide	3700489	3RZD	DNA/RNA-BINDING 3-HELICAL BUNDLE RNA POLYMERASE SUBUNIT RPB10 UNMATCHED -	N
G10_comp2723_c0_seq1	326	dna-directed rna polymerase ii kd polypeptide	3700613	3S17	DNA/RNA-BINDING 3-HELICAL BUNDLE RNA POLYMERASE SUBUNIT RPB10 UNMATCHED -	N
G10_comp2723_c0_seq1	326	dna-directed rna polymerase ii kd polypeptide	3700593	3S16	DNA/RNA-BINDING 3-HELICAL BUNDLE RNA POLYMERASE SUBUNIT RPB10 UNMATCHED -	N
G10_comp2723_c0_seq1	326	dna-directed rna polymerase ii kd polypeptide	3700706	3S1R	DNA/RNA-BINDING 3-HELICAL BUNDLE RNA POLYMERASE SUBUNIT RPB10 UNMATCHED -	N
G10_comp2723_c0_seq1	326	dna-directed rna polymerase ii kd polypeptide	3700686	3S1Q	DNA/RNA-BINDING 3-HELICAL BUNDLE RNA POLYMERASE SUBUNIT RPB10 UNMATCHED -	N
G10_comp2721_c0_seq1	1150	glk1_triva ame: full=glucokinase 1 ame: full=glucose kinase 1 ame: full=hexokinase-1 gi	3180529	2Q2R	PFAM PFAM PFAM GLUCOKINASE	Y
G10_comp2721_c0_seq1	1150	glk1_triva ame: full=glucokinase 1 ame: full=glucose kinase 1 ame: full=hexokinase-1 gi	4269902	2Q2R	UNMATCHED UNMATCHED UNMATCHED 2Q2R HOMO	Y
G10_comp2706_c0_seq1	1702	uncharacterized conserved protein	3570692	3ON6	ALPHA/ALPHA TOROID SIX-HAIRPIN GLYCOSIDASES UNMATCHED -	N
G10_comp2706_c0_seq1	1702	uncharacterized conserved protein	3660269	3P2C	ALPHA/ALPHA TOROID SIX-HAIRPIN GLYCOSIDASES UNMATCHED -	N
G10_comp2706_c0_seq1	1702	uncharacterized conserved protein	149143	2P0V	ALPHA/ALPHA TOROID SIX-HAIRPIN GLYCOSIDASES CPF0428-LIKE	N
G10_comp2706_c0_seq1	1702	uncharacterized conserved protein	149142	2P0V	ALPHA/ALPHA TOROID SIX-HAIRPIN GLYCOSIDASES CPF0428-LIKE -	N
G10_comp2706_c0_seq1	1702	uncharacterized conserved protein	4100437	3ON6	UNMATCHED UNMATCHED UNMATCHED 3ON6 HOMO -	N
G10_comp2706_c0_seq1	1702	uncharacterized conserved protein	4185722	3P2C	YEBC-LIKE YEBC-LIKE YEBC-LIKE -	N
G10_comp2706_c0_seq1	1702	uncharacterized conserved protein	4051332	2P0V	UNMATCHED UNMATCHED UNMATCHED 2P0V HOMO -	N
G10_comp2706_c0_seq1	1702	uncharacterized conserved protein	3690466	3QT3	ALPHA/ALPHA TOROID SIX-HAIRPIN GLYCOSIDASES UNMATCHED	Y
G10_comp2706_c0_seq1	1702	uncharacterized conserved protein	3690467	3QT9	ALPHA/ALPHA TOROID SIX-HAIRPIN GLYCOSIDASES UNMATCHED -	N
G10_comp2706_c0_seq1	1702	uncharacterized conserved protein	148478	2NVP	ALPHA/ALPHA TOROID SIX-HAIRPIN GLYCOSIDASES CPF0428-LIKE -	N
G10_comp2706_c0_seq1	1702	uncharacterized conserved protein	3690328	3QPF	ALPHA/ALPHA TOROID SIX-HAIRPIN GLYCOSIDASES CPF0428-LIKE -	N
G10_comp2706_c0_seq1	1702	uncharacterized conserved protein	3690414	3QRY	ALPHA/ALPHA TOROID SIX-HAIRPIN GLYCOSIDASES CPF0428-LIKE -	N
G10_comp2706_c0_seq1	1702	uncharacterized conserved protein	3690436	3QSP	ALPHA/ALPHA TOROID SIX-HAIRPIN GLYCOSIDASES CPF0428-LIKE -	N
G10_comp24843_c0_seq1	532	bis(5 -adenosyl)-triphosphatase-like	37521	1EMS	HIT-LIKE HIT-LIKE HIT (HINT HISTIDINE TRIAD) FAMILY OF PROTEIN KINASE-INTERACTING PROTEINS -	N
G10_comp24843_c0_seq1	532	bis(5 -adenosyl)-triphosphatase-like	37520	1EMS	HIT-LIKE HIT-LIKE HIT (HINT HISTIDINE TRIAD) FAMILY OF PROTEIN KINASE-INTERACTING PROTEINS -	N
G10_comp24843_c0_seq1	532	bis(5 -adenosyl)-triphosphatase-like	37503	4FIT	HIT-LIKE HIT-LIKE HIT (HINT HISTIDINE TRIAD) FAMILY OF PROTEIN KINASE-INTERACTING PROTEINS -	N
G10_comp24843_c0_seq1	532	bis(5 -adenosyl)-triphosphatase-like	37504	6FIT	HIT-LIKE HIT-LIKE HIT (HINT HISTIDINE TRIAD) FAMILY OF PROTEIN KINASE-INTERACTING PROTEINS -	N
G10_comp24843_c0_seq1	532	bis(5 -adenosyl)-triphosphatase-like	37506	1FHI	HIT-LIKE HIT-LIKE HIT (HINT HISTIDINE TRIAD) FAMILY OF PROTEIN KINASE-INTERACTING PROTEINS -	Y
G10_comp24843_c0_seq1	532	bis(5 -adenosyl)-triphosphatase-like	37505	2FHI	HIT-LIKE HIT-LIKE HIT (HINT HISTIDINE TRIAD) FAMILY OF PROTEIN KINASE-INTERACTING PROTEINS -	Y
G10_comp24843_c0_seq1	532	bis(5 -adenosyl)-triphosphatase-like	4268549	1EMS	CARBON-NITROGEN HYDROLASE CARBON-NITROGEN HYDROLASE NITRILASE	Y
G10_comp24843_c0_seq1	532	bis(5 -adenosyl)-triphosphatase-like	37501	3FIT	HIT-LIKE HIT-LIKE HIT (HINT HISTIDINE TRIAD) FAMILY OF PROTEIN KINASE-INTERACTING PROTEINS -	N
G10_comp24843_c0_seq1	532	bis(5 -adenosyl)-triphosphatase-like	37502	5FIT	HIT-LIKE HIT-LIKE HIT (HINT HISTIDINE TRIAD) FAMILY OF PROTEIN KINASE-INTERACTING PROTEINS -	N
G10_comp24843_c0_seq1	532	bis(5 -adenosyl)-triphosphatase-like	37499	1FIT	HIT-LIKE HIT-LIKE HIT (HINT HISTIDINE TRIAD) FAMILY OF PROTEIN KINASE-INTERACTING PROTEINS -	N
G10_comp24843_c0_seq1	532	bis(5 -adenosyl)-triphosphatase-like	37500	2FIT	HIT-LIKE HIT-LIKE HIT (HINT HISTIDINE TRIAD) FAMILY OF PROTEIN KINASE-INTERACTING PROTEINS	Y
G10_comp24843_c0_seq1	532	bis(5 -adenosyl)-triphosphatase-like	3080519	2EO4	HIT-LIKE HIT-LIKE HIT (HINT HISTIDINE TRIAD) FAMILY OF PROTEIN KINASE-INTERACTING PROTEINS	Y
G10_comp24843_c0_seq1	532	bis(5 -adenosyl)-triphosphatase-like	4143915	3ANO	HIT-LIKE HIT-LIKE HIT (HINT HISTIDINE TRIAD) FAMILY OF PROTEIN KINASE-INTERACTING PROTEINS (HOMO MULTIMER) -	N
G10_comp24843_c0_seq1	532	bis(5 -adenosyl)-triphosphatase-like	3660198	3P0T	HIT-LIKE HIT-LIKE HIT (HINT HISTIDINE TRIAD) FAMILY OF PROTEIN KINASE-INTERACTING PROTEINS -	N
G10_comp24843_c0_seq1	532	bis(5 -adenosyl)-triphosphatase-like	3620844	3L7X	HIT-LIKE HIT-LIKE HIT (HINT HISTIDINE TRIAD) FAMILY OF PROTEIN KINASE-INTERACTING PROTEINS -	N
G10_comp24843_c0_seq1	532	bis(5 -adenosyl)-triphosphatase-like	3570251	3O0M	HIT-LIKE HIT-LIKE HIT (HINT HISTIDINE TRIAD) FAMILY OF PROTEIN KINASE-INTERACTING PROTEINS	Y
G10_comp24843_c0_seq1	532	bis(5 -adenosyl)-triphosphatase-like	4025293	3P0T	UNMATCHED UNMATCHED UNMATCHED 3P0T HOMO -	N
G10_comp24843_c0_seq1	532	bis(5 -adenosyl)-triphosphatase-like	3510772	3KSV	HIT-LIKE HIT-LIKE UNMATCHED -	N
G10_comp24843_c0_seq1	532	bis(5 -adenosyl)-triphosphatase-like	116396	1Y23	HIT-LIKE HIT-LIKE HIT (HINT HISTIDINE TRIAD) FAMILY OF PROTEIN KINASE-INTERACTING PROTEINS -	N
G10_comp24843_c0_seq1	532	bis(5 -adenosyl)-triphosphatase-like	116397	1Y23	HIT-LIKE HIT-LIKE HIT (HINT HISTIDINE TRIAD) FAMILY OF PROTEIN KINASE-INTERACTING PROTEINS -	N
G10_comp1923_c0_seq1	1178	fad fmn-binding family protein	3510713	3KRZ	TIM BETA/ALPHA-BARREL FMN-LINKED OXIDOREDUCTASES UNMATCHED -	N
G10_comp1923_c0_seq1	1178	fad fmn-binding family protein	3510698	3KRU	TIM BETA/ALPHA-BARREL FMN-LINKED OXIDOREDUCTASES UNMATCHED -	N
G10_comp1923_c0_seq1	1178	fad fmn-binding family protein	4031340	3KRU	TIM BETA/ALPHA-BARREL FMN-LINKED OXIDOREDUCTASES FMN-LINKED OXIDOREDUCTASES (HOMO MULTIMER) -	N
G10_comp1923_c0_seq1	1178	fad fmn-binding family protein	4119327	3KRZ	TIM BETA/ALPHA-BARREL FMN-LINKED OXIDOREDUCTASES FMN-LINKED OXIDOREDUCTASES (HOMO MULTIMER)	Y
G10_comp1923_c0_seq1	1178	fad fmn-binding family protein	3440174	3GR8	TIM BETA/ALPHA-BARREL FMN-LINKED OXIDOREDUCTASES UNMATCHED -	N
G10_comp1923_c0_seq1	1178	fad fmn-binding family protein	3440173	3GR7	TIM BETA/ALPHA-BARREL FMN-LINKED OXIDOREDUCTASES UNMATCHED -	N
G10_comp1923_c0_seq1	1178	fad fmn-binding family protein	4065934	3GR8	TIM BETA/ALPHA-BARREL FMN-LINKED OXIDOREDUCTASES FMN-LINKED OXIDOREDUCTASES (HOMO MULTIMER) -	N
G10_comp1923_c0_seq1	1178	fad fmn-binding family protein	4029510	3GR7	TIM BETA/ALPHA-BARREL FMN-LINKED OXIDOREDUCTASES FMN-LINKED OXIDOREDUCTASES (HOMO MULTIMER) -	N
G10_comp1923_c0_seq1	1178	fad fmn-binding family protein	3500559	3KFT	TIM BETA/ALPHA-BARREL FMN-LINKED OXIDOREDUCTASES UNMATCHED -	Y
G10_comp1923_c0_seq1	1178	fad fmn-binding family protein	3660521	3P82	TIM BETA/ALPHA-BARREL FMN-LINKED OXIDOREDUCTASES UNMATCHED -	N
G10_comp1923_c0_seq1	1178	fad fmn-binding family protein	126517	2ABB	TIM BETA/ALPHA-BARREL FMN-LINKED OXIDOREDUCTASES FMN-LINKED OXIDOREDUCTASES -	N
G10_comp1923_c0_seq1	1178	fad fmn-binding family protein	83339	1GVR	TIM BETA/ALPHA-BARREL FMN-LINKED OXIDOREDUCTASES FMN-LINKED OXIDOREDUCTASES	Y
G10_comp1923_c0_seq1	1178	fad fmn-binding family protein	60659	1H63	TIM BETA/ALPHA-BARREL FMN-LINKED OXIDOREDUCTASES FMN-LINKED OXIDOREDUCTASES	Y
G10_comp1923_c0_seq1	1178	fad fmn-binding family protein	60658	1H62	TIM BETA/ALPHA-BARREL FMN-LINKED OXIDOREDUCTASES FMN-LINKED OXIDOREDUCTASES	Y
G10_comp1923_c0_seq1	1178	fad fmn-binding family protein	60657	1H61	TIM BETA/ALPHA-BARREL FMN-LINKED OXIDOREDUCTASES FMN-LINKED OXIDOREDUCTASES	Y
G10_comp1923_c0_seq1	1178	fad fmn-binding family protein	60656	1H60	TIM BETA/ALPHA-BARREL FMN-LINKED OXIDOREDUCTASES FMN-LINKED OXIDOREDUCTASES	Y
G10_comp1923_c0_seq1	1178	fad fmn-binding family protein	60631	1H50	TIM BETA/ALPHA-BARREL FMN-LINKED OXIDOREDUCTASES FMN-LINKED OXIDOREDUCTASES	Y
G10_comp1923_c0_seq1	1178	fad fmn-binding family protein	108907	1VYS	TIM BETA/ALPHA-BARREL FMN-LINKED OXIDOREDUCTASES FMN-LINKED OXIDOREDUCTASES	Y
G10_comp1923_c0_seq1	1178	fad fmn-binding family protein	76358	1GVQ	TIM BETA/ALPHA-BARREL FMN-LINKED OXIDOREDUCTASES FMN-LINKED OXIDOREDUCTASES	Y
G10_comp1923_c0_seq1	1178	fad fmn-binding family protein	76357	1GVO	TIM BETA/ALPHA-BARREL FMN-LINKED OXIDOREDUCTASES FMN-LINKED OXIDOREDUCTASES	Y
G10_comp19166_c0_seq1	1180	fad fmn-binding family protein	3510713	3KRZ	TIM BETA/ALPHA-BARREL FMN-LINKED OXIDOREDUCTASES UNMATCHED -	N
G10_comp19166_c0_seq1	1180	fad fmn-binding family protein	3510698	3KRU	TIM BETA/ALPHA-BARREL FMN-LINKED OXIDOREDUCTASES UNMATCHED -	N
G10_comp19166_c0_seq1	1180	fad fmn-binding family protein	4031340	3KRU	TIM BETA/ALPHA-BARREL FMN-LINKED OXIDOREDUCTASES FMN-LINKED OXIDOREDUCTASES (HOMO MULTIMER) -	N
G10_comp19166_c0_seq1	1180	fad fmn-binding family protein	4119327	3KRZ	TIM BETA/ALPHA-BARREL FMN-LINKED OXIDOREDUCTASES FMN-LINKED OXIDOREDUCTASES (HOMO MULTIMER)	Y
G10_comp19166_c0_seq1	1180	fad fmn-binding family protein	3440174	3GR8	TIM BETA/ALPHA-BARREL FMN-LINKED OXIDOREDUCTASES UNMATCHED -	N
G10_comp19166_c0_seq1	1180	fad fmn-binding family protein	3440173	3GR7	TIM BETA/ALPHA-BARREL FMN-LINKED OXIDOREDUCTASES UNMATCHED -	N
G10_comp19166_c0_seq1	1180	fad fmn-binding family protein	4065934	3GR8	TIM BETA/ALPHA-BARREL FMN-LINKED OXIDOREDUCTASES FMN-LINKED OXIDOREDUCTASES (HOMO MULTIMER) -	N
G10_comp19166_c0_seq1	1180	fad fmn-binding family protein	4029510	3GR7	TIM BETA/ALPHA-BARREL FMN-LINKED OXIDOREDUCTASES FMN-LINKED OXIDOREDUCTASES (HOMO MULTIMER) -	N
G10_comp19166_c0_seq1	1180	fad fmn-binding family protein	124430	1Z48	TIM BETA/ALPHA-BARREL FMN-LINKED OXIDOREDUCTASES FMN-LINKED OXIDOREDUCTASES -	N
G10_comp19166_c0_seq1	1180	fad fmn-binding family protein	124429	1Z48	TIM BETA/ALPHA-BARREL FMN-LINKED OXIDOREDUCTASES FMN-LINKED OXIDOREDUCTASES -	Y
G10_comp19166_c0_seq1	1180	fad fmn-binding family protein	124426	1Z44	TIM BETA/ALPHA-BARREL FMN-LINKED OXIDOREDUCTASES FMN-LINKED OXIDOREDUCTASES -	N
G10_comp19166_c0_seq1	1180	fad fmn-binding family protein	124425	1Z44	TIM BETA/ALPHA-BARREL FMN-LINKED OXIDOREDUCTASES FMN-LINKED OXIDOREDUCTASES -	N
G10_comp19166_c0_seq1	1180	fad fmn-binding family protein	124424	1Z42	TIM BETA/ALPHA-BARREL FMN-LINKED OXIDOREDUCTASES FMN-LINKED OXIDOREDUCTASES -	N
G10_comp19166_c0_seq1	1180	fad fmn-binding family protein	124423	1Z42	TIM BETA/ALPHA-BARREL FMN-LINKED OXIDOREDUCTASES FMN-LINKED OXIDOREDUCTASES	Y
G10_comp19166_c0_seq1	1180	fad fmn-binding family protein	124422	1Z41	TIM BETA/ALPHA-BARREL FMN-LINKED OXIDOREDUCTASES FMN-LINKED OXIDOREDUCTASES -	N
G10_comp19166_c0_seq1	1180	fad fmn-binding family protein	124421	1Z41	TIM BETA/ALPHA-BARREL FMN-LINKED OXIDOREDUCTASES FMN-LINKED OXIDOREDUCTASES -	N
G10_comp19166_c0_seq1	1180	fad fmn-binding family protein	4071936	1Z48	TIM BETA/ALPHA-BARREL FMN-LINKED OXIDOREDUCTASES FMN-LINKED OXIDOREDUCTASES (HOMO MULTIMER)	Y
G10_comp19166_c0_seq1	1180	fad fmn-binding family protein	4012753	1Z44	TIM BETA/ALPHA-BARREL FMN-LINKED OXIDOREDUCTASES FMN-LINKED OXIDOREDUCTASES (HOMO MULTIMER)	Y
G10_comp19166_c0_seq1	1180	fad fmn-binding family protein	4096969	1Z42	TIM BETA/ALPHA-BARREL FMN-LINKED OXIDOREDUCTASES FMN-LINKED OXIDOREDUCTASES (HOMO MULTIMER)	Y
G10_comp19166_c0_seq1	1180	fad fmn-binding family protein	4100930	1Z41	TIM BETA/ALPHA-BARREL FMN-LINKED OXIDOREDUCTASES FMN-LINKED OXIDOREDUCTASES (HOMO MULTIMER)	Y
G10_comp19153_c0_seq1	551	probable tyrosine-protein phosphatase at1g05000-like	139828	2Q47	(PHOSPHOTYROSINE PROTEIN) PHOSPHATASES II (PHOSPHOTYROSINE PROTEIN) PHOSPHATASES II DUAL SPECIFICITY PHOSPHATASE-LIKE -	N
G10_comp19153_c0_seq1	551	probable tyrosine-protein phosphatase at1g05000-like	139827	2Q47	(PHOSPHOTYROSINE PROTEIN) PHOSPHATASES II (PHOSPHOTYROSINE PROTEIN) PHOSPHATASES II DUAL SPECIFICITY PHOSPHATASE-LIKE -	N
G10_comp19153_c0_seq1	551	probable tyrosine-protein phosphatase at1g05000-like	115880	1XRI	(PHOSPHOTYROSINE PROTEIN) PHOSPHATASES II (PHOSPHOTYROSINE PROTEIN) PHOSPHATASES II DUAL SPECIFICITY PHOSPHATASE-LIKE -	N
G10_comp19153_c0_seq1	551	probable tyrosine-protein phosphatase at1g05000-like	115879	1XRI	(PHOSPHOTYROSINE PROTEIN) PHOSPHATASES II (PHOSPHOTYROSINE PROTEIN) PHOSPHATASES II DUAL SPECIFICITY PHOSPHATASE-LIKE -	N
G10_comp19153_c0_seq1	551	probable tyrosine-protein phosphatase at1g05000-like	4142071	2Q47	UNMATCHED UNMATCHED UNMATCHED 2Q47 HOMO -	N
G10_comp19153_c0_seq1	551	probable tyrosine-protein phosphatase at1g05000-like	4052328	1XRI	UNMATCHED UNMATCHED UNMATCHED 1XRI HOMO -	N
G10_comp14201_c0_seq1	719	maltose o-acetyltransferase	3120150	2IC7	SINGLE-STRANDED LEFT-HANDED BETA-HELIX TRIMERIC LPXA-LIKE ENZYMES GALACTOSIDE ACETYLTRANSFERASE-LIKE -	N
G10_comp14201_c0_seq1	719	maltose o-acetyltransferase	3170386	2P2O	SINGLE-STRANDED LEFT-HANDED BETA-HELIX TRIMERIC LPXA-LIKE ENZYMES GALACTOSIDE ACETYLTRANSFERASE-LIKE -	N
G10_comp14201_c0_seq1	719	maltose o-acetyltransferase	86816	1OCX	SINGLE-STRANDED LEFT-HANDED BETA-HELIX TRIMERIC LPXA-LIKE ENZYMES GALACTOSIDE ACETYLTRANSFERASE-LIKE -	N
G10_comp14201_c0_seq1	719	maltose o-acetyltransferase	86815	1OCX	SINGLE-STRANDED LEFT-HANDED BETA-HELIX TRIMERIC LPXA-LIKE ENZYMES GALACTOSIDE ACETYLTRANSFERASE-LIKE -	N
G10_comp14201_c0_seq1	719	maltose o-acetyltransferase	86814	1OCX	SINGLE-STRANDED LEFT-HANDED BETA-HELIX TRIMERIC LPXA-LIKE ENZYMES GALACTOSIDE ACETYLTRANSFERASE-LIKE -	N
G10_comp14201_c0_seq1	719	maltose o-acetyltransferase	4248394	2P2O	SINGLE-STRANDED LEFT-HANDED BETA-HELIX TRIMERIC LPXA-LIKE ENZYMES GALACTOSIDE ACETYLTRANSFERASE-LIKE (HOMO MULTIMER)	Y
G10_comp14201_c0_seq1	719	maltose o-acetyltransferase	4055656	2P2O	SINGLE-STRANDED LEFT-HANDED BETA-HELIX TRIMERIC LPXA-LIKE ENZYMES GALACTOSIDE ACETYLTRANSFERASE-LIKE (HOMO MULTIMER)	Y
G10_comp14201_c0_seq1	719	maltose o-acetyltransferase	4216082	2IC7	SINGLE-STRANDED LEFT-HANDED BETA-HELIX TRIMERIC LPXA-LIKE ENZYMES GALACTOSIDE ACETYLTRANSFERASE-LIKE (HOMO MULTIMER)	Y
G10_comp14201_c0_seq1	719	maltose o-acetyltransferase	3460081	3HJJ	SINGLE-STRANDED LEFT-HANDED BETA-HELIX TRIMERIC LPXA-LIKE ENZYMES GALACTOSIDE ACETYLTRANSFERASE-LIKE -	N
G10_comp14201_c0_seq1	719	maltose o-acetyltransferase	4265393	1OCX	SINGLE-STRANDED LEFT-HANDED BETA-HELIX TRIMERIC LPXA-LIKE ENZYMES GALACTOSIDE ACETYLTRANSFERASE-LIKE (HOMO MULTIMER)	Y
G10_comp14201_c0_seq1	719	maltose o-acetyltransferase	3710464	3SRT	SINGLE-STRANDED LEFT-HANDED BETA-HELIX TRIMERIC LPXA-LIKE ENZYMES GALACTOSIDE ACETYLTRANSFERASE-LIKE -	N
G10_comp14201_c0_seq1	719	maltose o-acetyltransferase	4148745	3HJJ	SINGLE-STRANDED LEFT-HANDED BETA-HELIX TRIMERIC LPXA-LIKE ENZYMES GALACTOSIDE ACETYLTRANSFERASE-LIKE (HOMO MULTIMER)	Y
G10_comp14201_c0_seq1	719	maltose o-acetyltransferase	4221162	3IGJ	SINGLE-STRANDED LEFT-HANDED BETA-HELIX TRIMERIC LPXA-LIKE ENZYMES GALACTOSIDE ACETYLTRANSFERASE-LIKE (HOMO MULTIMER) -	Y
G10_comp14201_c0_seq1	719	maltose o-acetyltransferase	3420010	3FTT	SINGLE-STRANDED LEFT-HANDED BETA-HELIX TRIMERIC LPXA-LIKE ENZYMES UNMATCHED -	N
G10_comp14201_c0_seq1	719	maltose o-acetyltransferase	72907	1KRV	SINGLE-STRANDED LEFT-HANDED BETA-HELIX TRIMERIC LPXA-LIKE ENZYMES GALACTOSIDE ACETYLTRANSFERASE-LIKE -	N
G10_comp14201_c0_seq1	719	maltose o-acetyltransferase	72906	1KRV	SINGLE-STRANDED LEFT-HANDED BETA-HELIX TRIMERIC LPXA-LIKE ENZYMES GALACTOSIDE ACETYLTRANSFERASE-LIKE -	N
G10_comp14201_c0_seq1	719	maltose o-acetyltransferase	72905	1KRV	SINGLE-STRANDED LEFT-HANDED BETA-HELIX TRIMERIC LPXA-LIKE ENZYMES GALACTOSIDE ACETYLTRANSFERASE-LIKE -	N
G10_comp14201_c0_seq1	719	maltose o-acetyltransferase	72904	1KRU	SINGLE-STRANDED LEFT-HANDED BETA-HELIX TRIMERIC LPXA-LIKE ENZYMES GALACTOSIDE ACETYLTRANSFERASE-LIKE -	N
G10_comp14201_c0_seq1	719	maltose o-acetyltransferase	72903	1KRU	SINGLE-STRANDED LEFT-HANDED BETA-HELIX TRIMERIC LPXA-LIKE ENZYMES GALACTOSIDE ACETYLTRANSFERASE-LIKE -	N
G10_comp14201_c0_seq1	719	maltose o-acetyltransferase	72902	1KRU	SINGLE-STRANDED LEFT-HANDED BETA-HELIX TRIMERIC LPXA-LIKE ENZYMES GALACTOSIDE ACETYLTRANSFERASE-LIKE -	N
G10_comp13577_c0_seq1	1720	-beta-d-fructofuranosidase	3500509	3KF3	5-BLADED BETA-PROPELLER ARABINANASE/LEVANSUCRASE/INVERTASE GLYCOSYL HYDROLASES FAMILY 32 N-TERMINAL DOMAIN -	Y
G10_comp13577_c0_seq1	1720	-beta-d-fructofuranosidase	3500514	3KF5	5-BLADED BETA-PROPELLER ARABINANASE/LEVANSUCRASE/INVERTASE GLYCOSYL HYDROLASES FAMILY 32 N-TERMINAL DOMAIN -	Y
G10_comp13577_c0_seq1	1720	-beta-d-fructofuranosidase	4250145	3KF5	UNMATCHED UNMATCHED UNMATCHED 3KF5 HOMO -	N
G10_comp13577_c0_seq1	1720	-beta-d-fructofuranosidase	4152804	3KF3	UNMATCHED UNMATCHED UNMATCHED 3KF3 HOMO -	N
G10_comp13577_c0_seq1	1720	-beta-d-fructofuranosidase	116591	1Y9M	5-BLADED BETA-PROPELLER ARABINANASE/LEVANSUCRASE/INVERTASE GLYCOSYL HYDROLASES FAMILY 32 N-TERMINAL DOMAIN	Y
G10_comp13577_c0_seq1	1720	-beta-d-fructofuranosidase	116585	1Y9G	5-BLADED BETA-PROPELLER ARABINANASE/LEVANSUCRASE/INVERTASE GLYCOSYL HYDROLASES FAMILY 32 N-TERMINAL DOMAIN -	Y
G10_comp13577_c0_seq1	1720	-beta-d-fructofuranosidase	116471	1Y4W	5-BLADED BETA-PROPELLER ARABINANASE/LEVANSUCRASE/INVERTASE GLYCOSYL HYDROLASES FAMILY 32 N-TERMINAL DOMAIN -	N
G10_comp13577_c0_seq1	1720	-beta-d-fructofuranosidase	100187	1UYP	5-BLADED BETA-PROPELLER ARABINANASE/LEVANSUCRASE/INVERTASE GLYCOSYL HYDROLASES FAMILY 32 N-TERMINAL DOMAIN -	N
G10_comp13577_c0_seq1	1720	-beta-d-fructofuranosidase	100185	1UYP	5-BLADED BETA-PROPELLER ARABINANASE/LEVANSUCRASE/INVERTASE GLYCOSYL HYDROLASES FAMILY 32 N-TERMINAL DOMAIN -	N
G10_comp13577_c0_seq1	1720	-beta-d-fructofuranosidase	100183	1UYP	5-BLADED BETA-PROPELLER ARABINANASE/LEVANSUCRASE/INVERTASE GLYCOSYL HYDROLASES FAMILY 32 N-TERMINAL DOMAIN -	N
G10_comp13577_c0_seq1	1720	-beta-d-fructofuranosidase	100181	1UYP	5-BLADED BETA-PROPELLER ARABINANASE/LEVANSUCRASE/INVERTASE GLYCOSYL HYDROLASES FAMILY 32 N-TERMINAL DOMAIN -	N
G10_comp13577_c0_seq1	1720	-beta-d-fructofuranosidase	100179	1UYP	5-BLADED BETA-PROPELLER ARABINANASE/LEVANSUCRASE/INVERTASE GLYCOSYL HYDROLASES FAMILY 32 N-TERMINAL DOMAIN -	N
G10_comp13577_c0_seq1	1720	-beta-d-fructofuranosidase	100177	1UYP	5-BLADED BETA-PROPELLER ARABINANASE/LEVANSUCRASE/INVERTASE GLYCOSYL HYDROLASES FAMILY 32 N-TERMINAL DOMAIN -	N
G10_comp13577_c0_seq1	1720	-beta-d-fructofuranosidase	120618	1W2T	5-BLADED BETA-PROPELLER ARABINANASE/LEVANSUCRASE/INVERTASE GLYCOSYL HYDROLASES FAMILY 32 N-TERMINAL DOMAIN -	N
G10_comp13577_c0_seq1	1720	-beta-d-fructofuranosidase	120616	1W2T	5-BLADED BETA-PROPELLER ARABINANASE/LEVANSUCRASE/INVERTASE GLYCOSYL HYDROLASES FAMILY 32 N-TERMINAL DOMAIN -	N
G10_comp13577_c0_seq1	1720	-beta-d-fructofuranosidase	120614	1W2T	5-BLADED BETA-PROPELLER ARABINANASE/LEVANSUCRASE/INVERTASE GLYCOSYL HYDROLASES FAMILY 32 N-TERMINAL DOMAIN -	Y
G10_comp13577_c0_seq1	1720	-beta-d-fructofuranosidase	120612	1W2T	5-BLADED BETA-PROPELLER ARABINANASE/LEVANSUCRASE/INVERTASE GLYCOSYL HYDROLASES FAMILY 32 N-TERMINAL DOMAIN -	N
G10_comp13577_c0_seq1	1720	-beta-d-fructofuranosidase	120610	1W2T	5-BLADED BETA-PROPELLER ARABINANASE/LEVANSUCRASE/INVERTASE GLYCOSYL HYDROLASES FAMILY 32 N-TERMINAL DOMAIN -	N
G10_comp13577_c0_seq1	1720	-beta-d-fructofuranosidase	120608	1W2T	5-BLADED BETA-PROPELLER ARABINANASE/LEVANSUCRASE/INVERTASE GLYCOSYL HYDROLASES FAMILY 32 N-TERMINAL DOMAIN -	Y
G10_comp13577_c0_seq1	1720	-beta-d-fructofuranosidase	4153136	3PIJ	5-BLADED BETA-PROPELLER ARABINANASE/LEVANSUCRASE/INVERTASE ALPHA-L-ARABINANASE-LIKE (HOMO MULTIMER)	Y
G10_comp13547_c0_seq1	2997	sensor response regulator hybrid	127577	2AYZ	FLAVODOXIN-LIKE CHEY-LIKE CHEY-RELATED -	N
G10_comp13547_c0_seq1	2997	sensor response regulator hybrid	127574	2AYX	FLAVODOXIN-LIKE CHEY-LIKE CHEY-RELATED	Y
G10_comp13547_c0_seq1	2997	sensor response regulator hybrid	93682	1OXB	FLAVODOXIN-LIKE CHEY-LIKE CHEY-RELATED -	N
G10_comp13547_c0_seq1	2997	sensor response regulator hybrid	151530	2R25	FLAVODOXIN-LIKE CHEY-LIKE CHEY-RELATED -	N
G10_comp13547_c0_seq1	2997	sensor response regulator hybrid	93699	1OXK	FLAVODOXIN-LIKE CHEY-LIKE CHEY-RELATED -	N
G10_comp13547_c0_seq1	2997	sensor response regulator hybrid	93697	1OXK	FLAVODOXIN-LIKE CHEY-LIKE CHEY-RELATED -	N
G10_comp13547_c0_seq1	2997	sensor response regulator hybrid	93695	1OXK	FLAVODOXIN-LIKE CHEY-LIKE CHEY-RELATED -	N
G10_comp13547_c0_seq1	2997	sensor response regulator hybrid	93693	1OXK	FLAVODOXIN-LIKE CHEY-LIKE CHEY-RELATED -	N
G10_comp13547_c0_seq1	2997	sensor response regulator hybrid	93691	1OXK	FLAVODOXIN-LIKE CHEY-LIKE CHEY-RELATED -	N
G10_comp13547_c0_seq1	2997	sensor response regulator hybrid	93701	1OXK	FLAVODOXIN-LIKE CHEY-LIKE CHEY-RELATED -	N
G10_comp13547_c0_seq1	2997	sensor response regulator hybrid	4092199	1OXK	UNMATCHED UNMATCHED UNMATCHED 1OXK HETERO -	N
G10_comp13547_c0_seq1	2997	sensor response regulator hybrid	4097571	1OXK	UNMATCHED UNMATCHED UNMATCHED 1OXK HETERO -	N
G10_comp13547_c0_seq1	2997	sensor response regulator hybrid	4183658	1OXK	UNMATCHED UNMATCHED UNMATCHED 1OXK HETERO -	N
G10_comp13547_c0_seq1	2997	sensor response regulator hybrid	4156944	1OXK	UNMATCHED UNMATCHED UNMATCHED 1OXK HETERO -	Y
G10_comp13547_c0_seq1	2997	sensor response regulator hybrid	4269522	1OXK	UNMATCHED UNMATCHED UNMATCHED 1OXK HETERO -	N
G10_comp13547_c0_seq1	2997	sensor response regulator hybrid	4188521	1OXK	UNMATCHED UNMATCHED UNMATCHED 1OXK HETERO -	N
G10_comp13547_c0_seq1	2997	sensor response regulator hybrid	4148123	1OXB	UNMATCHED UNMATCHED UNMATCHED 1OXB HETERO -	N
G10_comp13547_c0_seq1	2997	sensor response regulator hybrid	4180110	2R25	UNMATCHED UNMATCHED UNMATCHED 2R25 HETERO	Y
G10_comp13547_c0_seq1	2997	sensor response regulator hybrid	4234163	3DGE	UNMATCHED UNMATCHED UNMATCHED 3DGE HETERO	Y
G10_comp13547_c0_seq1	2997	sensor response regulator hybrid	3500672	3KHT	FLAVODOXIN-LIKE CHEY-LIKE UNMATCHED -	N
G10_comp13243_c0_seq1	2226	periplasmic beta-glucosidase	29013	1EX1	TIM BETA/ALPHA-BARREL (TRANS)GLYCOSIDASES NAGZ-LIKE -	N
G10_comp13243_c0_seq1	2226	periplasmic beta-glucosidase	121657	1X39	TIM BETA/ALPHA-BARREL (TRANS)GLYCOSIDASES NAGZ-LIKE -	N
G10_comp13243_c0_seq1	2226	periplasmic beta-glucosidase	121655	1X38	TIM BETA/ALPHA-BARREL (TRANS)GLYCOSIDASES NAGZ-LIKE -	N
G10_comp13243_c0_seq1	2226	periplasmic beta-glucosidase	91099	1LQ2	TIM BETA/ALPHA-BARREL (TRANS)GLYCOSIDASES NAGZ-LIKE -	N
G10_comp13243_c0_seq1	2226	periplasmic beta-glucosidase	71612	1J8V	TIM BETA/ALPHA-BARREL (TRANS)GLYCOSIDASES NAGZ-LIKE -	N
G10_comp13243_c0_seq1	2226	periplasmic beta-glucosidase	66127	1IEX	TIM BETA/ALPHA-BARREL (TRANS)GLYCOSIDASES NAGZ-LIKE -	N
G10_comp13243_c0_seq1	2226	periplasmic beta-glucosidase	66125	1IEW	TIM BETA/ALPHA-BARREL (TRANS)GLYCOSIDASES NAGZ-LIKE -	N
G10_comp13243_c0_seq1	2226	periplasmic beta-glucosidase	66123	1IEV	TIM BETA/ALPHA-BARREL (TRANS)GLYCOSIDASES NAGZ-LIKE -	N
G10_comp13243_c0_seq1	2226	periplasmic beta-glucosidase	66121	1IEQ	TIM BETA/ALPHA-BARREL (TRANS)GLYCOSIDASES NAGZ-LIKE -	N
G10_comp13243_c0_seq1	2226	periplasmic beta-glucosidase	3400486	3F93	TIM BETA/ALPHA-BARREL (TRANS)GLYCOSIDASES UNMATCHED -	N
G10_comp13243_c0_seq1	2226	periplasmic beta-glucosidase	3400490	3F94	TIM BETA/ALPHA-BARREL (TRANS)GLYCOSIDASES UNMATCHED -	N
G10_comp13243_c0_seq1	2226	periplasmic beta-glucosidase	3260607	2X41	TIM BETA/ALPHA-BARREL (TRANS)GLYCOSIDASES UNMATCHED -	N
G10_comp13243_c0_seq1	2226	periplasmic beta-glucosidase	3260602	2X40	TIM BETA/ALPHA-BARREL (TRANS)GLYCOSIDASES UNMATCHED -	N
G10_comp13243_c0_seq1	2226	periplasmic beta-glucosidase	3260612	2X42	TIM BETA/ALPHA-BARREL (TRANS)GLYCOSIDASES UNMATCHED -	N
G10_comp13243_c0_seq1	2226	periplasmic beta-glucosidase	4168836	3AC0	UNMATCHED UNMATCHED UNMATCHED 3AC0 HOMO	Y
G10_comp13243_c0_seq1	2226	periplasmic beta-glucosidase	3300916	3AC0	TIM BETA/ALPHA-BARREL (TRANS)GLYCOSIDASES UNMATCHED -	N
G10_comp13243_c0_seq1	2226	periplasmic beta-glucosidase	3300909	3ABZ	TIM BETA/ALPHA-BARREL (TRANS)GLYCOSIDASES UNMATCHED -	N
G10_comp13243_c0_seq1	2226	periplasmic beta-glucosidase	4073815	3ABZ	UNMATCHED UNMATCHED UNMATCHED 3ABZ HOMO	Y
G10_comp13243_c0_seq1	2226	periplasmic beta-glucosidase	3710427	3SQM	TIM BETA/ALPHA-BARREL (TRANS)GLYCOSIDASES UNMATCHED -	N
G10_comp13243_c0_seq1	2226	periplasmic beta-glucosidase	3710424	3SQL	TIM BETA/ALPHA-BARREL (TRANS)GLYCOSIDASES UNMATCHED -	Y
G10_comp13199_c0_seq1	1416	l-cysteine desulfhydrase	34394	1AX4	PLP-DEPENDENT TRANSFERASE-LIKE PLP-DEPENDENT TRANSFERASES BETA-ELIMINATING LYASES	Y
G10_comp13199_c0_seq1	1416	l-cysteine desulfhydrase	34393	1AX4	PLP-DEPENDENT TRANSFERASE-LIKE PLP-DEPENDENT TRANSFERASES BETA-ELIMINATING LYASES	Y
G10_comp13199_c0_seq1	1416	l-cysteine desulfhydrase	34392	1AX4	PLP-DEPENDENT TRANSFERASE-LIKE PLP-DEPENDENT TRANSFERASES BETA-ELIMINATING LYASES	Y
G10_comp13199_c0_seq1	1416	l-cysteine desulfhydrase	34391	1AX4	PLP-DEPENDENT TRANSFERASE-LIKE PLP-DEPENDENT TRANSFERASES BETA-ELIMINATING LYASES	Y
G10_comp13199_c0_seq1	1416	l-cysteine desulfhydrase	3600626	2YCP	PLP-DEPENDENT TRANSFERASE-LIKE PLP-DEPENDENT TRANSFERASES UNMATCHED	Y
G10_comp13199_c0_seq1	1416	l-cysteine desulfhydrase	3220302	2VLH	PLP-DEPENDENT TRANSFERASE-LIKE PLP-DEPENDENT TRANSFERASES UNMATCHED	Y
G10_comp13199_c0_seq1	1416	l-cysteine desulfhydrase	3220299	2VLF	PLP-DEPENDENT TRANSFERASE-LIKE PLP-DEPENDENT TRANSFERASES UNMATCHED	Y
G10_comp13199_c0_seq1	1416	l-cysteine desulfhydrase	3080802	2EZ2	PLP-DEPENDENT TRANSFERASE-LIKE PLP-DEPENDENT TRANSFERASES UNMATCHED	Y
G10_comp13199_c0_seq1	1416	l-cysteine desulfhydrase	3600627	2YCT	PLP-DEPENDENT TRANSFERASE-LIKE PLP-DEPENDENT TRANSFERASES UNMATCHED	Y
G10_comp13199_c0_seq1	1416	l-cysteine desulfhydrase	90418	1C7G	PLP-DEPENDENT TRANSFERASE-LIKE PLP-DEPENDENT TRANSFERASES BETA-ELIMINATING LYASES	Y
G10_comp13199_c0_seq1	1416	l-cysteine desulfhydrase	90417	1C7G	PLP-DEPENDENT TRANSFERASE-LIKE PLP-DEPENDENT TRANSFERASES BETA-ELIMINATING LYASES	Y
G10_comp13199_c0_seq1	1416	l-cysteine desulfhydrase	90416	1C7G	PLP-DEPENDENT TRANSFERASE-LIKE PLP-DEPENDENT TRANSFERASES BETA-ELIMINATING LYASES	Y
G10_comp13199_c0_seq1	1416	l-cysteine desulfhydrase	90415	1C7G	PLP-DEPENDENT TRANSFERASE-LIKE PLP-DEPENDENT TRANSFERASES BETA-ELIMINATING LYASES	Y
G10_comp13199_c0_seq1	1416	l-cysteine desulfhydrase	3600625	2YCN	PLP-DEPENDENT TRANSFERASE-LIKE PLP-DEPENDENT TRANSFERASES UNMATCHED	Y
G10_comp13199_c0_seq1	1416	l-cysteine desulfhydrase	3080801	2EZ1	PLP-DEPENDENT TRANSFERASE-LIKE PLP-DEPENDENT TRANSFERASES UNMATCHED	Y
G10_comp13199_c0_seq1	1416	l-cysteine desulfhydrase	34390	2TPL	PLP-DEPENDENT TRANSFERASE-LIKE PLP-DEPENDENT TRANSFERASES BETA-ELIMINATING LYASES	Y
G10_comp13199_c0_seq1	1416	l-cysteine desulfhydrase	34389	2TPL	PLP-DEPENDENT TRANSFERASE-LIKE PLP-DEPENDENT TRANSFERASES BETA-ELIMINATING LYASES	Y
G10_comp13199_c0_seq1	1416	l-cysteine desulfhydrase	4087994	2VLH	UNMATCHED UNMATCHED UNMATCHED 2VLH HETERO	Y
G10_comp13199_c0_seq1	1416	l-cysteine desulfhydrase	4059240	2VLF	PLP-DEPENDENT TRANSFERASE-LIKE PLP-DEPENDENT TRANSFERASES BETA-ELIMINATING LYASES (HOMO MULTIMER)	Y
G10_comp13199_c0_seq1	1416	l-cysteine desulfhydrase	4080319	2YCT	PLP-DEPENDENT TRANSFERASE-LIKE PLP-DEPENDENT TRANSFERASES BETA-ELIMINATING LYASES (HOMO MULTIMER)	Y
G10_comp13176_c0_seq1	2195	beta-d-glucosideglucohydrolase	3400486	3F93	TIM BETA/ALPHA-BARREL (TRANS)GLYCOSIDASES UNMATCHED -	N
G10_comp13176_c0_seq1	2195	beta-d-glucosideglucohydrolase	3400490	3F94	TIM BETA/ALPHA-BARREL (TRANS)GLYCOSIDASES UNMATCHED -	N
G10_comp13176_c0_seq1	2195	beta-d-glucosideglucohydrolase	29013	1EX1	TIM BETA/ALPHA-BARREL (TRANS)GLYCOSIDASES NAGZ-LIKE -	N
G10_comp13176_c0_seq1	2195	beta-d-glucosideglucohydrolase	121657	1X39	TIM BETA/ALPHA-BARREL (TRANS)GLYCOSIDASES NAGZ-LIKE -	N
G10_comp13176_c0_seq1	2195	beta-d-glucosideglucohydrolase	121655	1X38	TIM BETA/ALPHA-BARREL (TRANS)GLYCOSIDASES NAGZ-LIKE -	N
G10_comp13176_c0_seq1	2195	beta-d-glucosideglucohydrolase	91099	1LQ2	TIM BETA/ALPHA-BARREL (TRANS)GLYCOSIDASES NAGZ-LIKE -	N
G10_comp13176_c0_seq1	2195	beta-d-glucosideglucohydrolase	71612	1J8V	TIM BETA/ALPHA-BARREL (TRANS)GLYCOSIDASES NAGZ-LIKE -	N
G10_comp13176_c0_seq1	2195	beta-d-glucosideglucohydrolase	66127	1IEX	TIM BETA/ALPHA-BARREL (TRANS)GLYCOSIDASES NAGZ-LIKE -	N
G10_comp13176_c0_seq1	2195	beta-d-glucosideglucohydrolase	66125	1IEW	TIM BETA/ALPHA-BARREL (TRANS)GLYCOSIDASES NAGZ-LIKE -	N
G10_comp13176_c0_seq1	2195	beta-d-glucosideglucohydrolase	66123	1IEV	TIM BETA/ALPHA-BARREL (TRANS)GLYCOSIDASES NAGZ-LIKE -	N
G10_comp13176_c0_seq1	2195	beta-d-glucosideglucohydrolase	66121	1IEQ	TIM BETA/ALPHA-BARREL (TRANS)GLYCOSIDASES NAGZ-LIKE -	N
G10_comp13176_c0_seq1	2195	beta-d-glucosideglucohydrolase	3260607	2X41	TIM BETA/ALPHA-BARREL (TRANS)GLYCOSIDASES UNMATCHED -	N
G10_comp13176_c0_seq1	2195	beta-d-glucosideglucohydrolase	3260602	2X40	TIM BETA/ALPHA-BARREL (TRANS)GLYCOSIDASES UNMATCHED -	N
G10_comp13176_c0_seq1	2195	beta-d-glucosideglucohydrolase	3260612	2X42	TIM BETA/ALPHA-BARREL (TRANS)GLYCOSIDASES UNMATCHED -	N
G10_comp13176_c0_seq1	2195	beta-d-glucosideglucohydrolase	4168836	3AC0	UNMATCHED UNMATCHED UNMATCHED 3AC0 HOMO	Y
G10_comp13176_c0_seq1	2195	beta-d-glucosideglucohydrolase	4073815	3ABZ	UNMATCHED UNMATCHED UNMATCHED 3ABZ HOMO	Y
G10_comp13176_c0_seq1	2195	beta-d-glucosideglucohydrolase	3300916	3AC0	TIM BETA/ALPHA-BARREL (TRANS)GLYCOSIDASES UNMATCHED -	N
G10_comp13176_c0_seq1	2195	beta-d-glucosideglucohydrolase	3300909	3ABZ	TIM BETA/ALPHA-BARREL (TRANS)GLYCOSIDASES UNMATCHED -	N
G10_comp13176_c0_seq1	2195	beta-d-glucosideglucohydrolase	3710427	3SQM	TIM BETA/ALPHA-BARREL (TRANS)GLYCOSIDASES UNMATCHED -	N
G10_comp13176_c0_seq1	2195	beta-d-glucosideglucohydrolase	3710424	3SQL	TIM BETA/ALPHA-BARREL (TRANS)GLYCOSIDASES UNMATCHED -	Y
G10_comp12702_c0_seq1	1008	endonuclease exonuclease phosphatase domain containing protein	3470254	3I5V	DNASE I-LIKE DNASE I-LIKE SPHINGOMYELIN PHOSPHODIESTERASE-LIKE -	N
G10_comp12702_c0_seq1	1008	endonuclease exonuclease phosphatase domain containing protein	3620582	3K55	DNASE I-LIKE DNASE I-LIKE SPHINGOMYELIN PHOSPHODIESTERASE-LIKE	Y
G10_comp12702_c0_seq1	1008	endonuclease exonuclease phosphatase domain containing protein	4061769	3K55	UNMATCHED UNMATCHED UNMATCHED 3K55 HOMO -	N
G10_comp12702_c0_seq1	1008	endonuclease exonuclease phosphatase domain containing protein	4208462	3K55	UNMATCHED UNMATCHED UNMATCHED 3K55 HOMO -	N
G10_comp12702_c0_seq1	1008	endonuclease exonuclease phosphatase domain containing protein	4194252	3K55	UNMATCHED UNMATCHED UNMATCHED 3K55 HOMO -	N
G10_comp12702_c0_seq1	1008	endonuclease exonuclease phosphatase domain containing protein	4001846	3K55	UNMATCHED UNMATCHED UNMATCHED 3K55 HOMO	Y
G10_comp12702_c0_seq1	1008	endonuclease exonuclease phosphatase domain containing protein	4114336	3K55	UNMATCHED UNMATCHED UNMATCHED 3K55 HOMO -	N
G10_comp12702_c0_seq1	1008	endonuclease exonuclease phosphatase domain containing protein	4123020	3K55	UNMATCHED UNMATCHED UNMATCHED 3K55 HOMO	Y
G10_comp12702_c0_seq1	1008	endonuclease exonuclease phosphatase domain containing protein	4211085	3K55	UNMATCHED UNMATCHED UNMATCHED 3K55 HOMO	Y
G10_comp12702_c0_seq1	1008	endonuclease exonuclease phosphatase domain containing protein	4032283	3K55	UNMATCHED UNMATCHED UNMATCHED 3K55 HOMO	Y
G10_comp12702_c0_seq1	1008	endonuclease exonuclease phosphatase domain containing protein	131404	2DDS	DNASE I-LIKE DNASE I-LIKE SPHINGOMYELIN PHOSPHODIESTERASE-LIKE	Y
G10_comp12702_c0_seq1	1008	endonuclease exonuclease phosphatase domain containing protein	131401	2DDR	DNASE I-LIKE DNASE I-LIKE SPHINGOMYELIN PHOSPHODIESTERASE-LIKE	Y
G10_comp12702_c0_seq1	1008	endonuclease exonuclease phosphatase domain containing protein	131400	2DDR	DNASE I-LIKE DNASE I-LIKE SPHINGOMYELIN PHOSPHODIESTERASE-LIKE	Y
G10_comp12702_c0_seq1	1008	endonuclease exonuclease phosphatase domain containing protein	3210255	2UYR	DNASE I-LIKE DNASE I-LIKE SPHINGOMYELIN PHOSPHODIESTERASE-LIKE	Y
G10_comp12702_c0_seq1	1008	endonuclease exonuclease phosphatase domain containing protein	131402	2DDS	DNASE I-LIKE DNASE I-LIKE SPHINGOMYELIN PHOSPHODIESTERASE-LIKE	Y
G10_comp12702_c0_seq1	1008	endonuclease exonuclease phosphatase domain containing protein	3470130	3I41	DNASE I-LIKE DNASE I-LIKE SPHINGOMYELIN PHOSPHODIESTERASE-LIKE	Y
G10_comp12702_c0_seq1	1008	endonuclease exonuclease phosphatase domain containing protein	3470133	3I46	DNASE I-LIKE DNASE I-LIKE SPHINGOMYELIN PHOSPHODIESTERASE-LIKE	Y
G10_comp12702_c0_seq1	1008	endonuclease exonuclease phosphatase domain containing protein	3470135	3I48	DNASE I-LIKE DNASE I-LIKE SPHINGOMYELIN PHOSPHODIESTERASE-LIKE	Y
G10_comp12702_c0_seq1	1008	endonuclease exonuclease phosphatase domain containing protein	125752	1ZWX	DNASE I-LIKE DNASE I-LIKE SPHINGOMYELIN PHOSPHODIESTERASE-LIKE	Y
G10_comp12702_c0_seq1	1008	endonuclease exonuclease phosphatase domain containing protein	131406	2DDT	DNASE I-LIKE DNASE I-LIKE SPHINGOMYELIN PHOSPHODIESTERASE-LIKE -	N
G10_comp11712_c0_seq1	438	hypothetical upf0047 protein in chromosome i	113677	1VMH	YJBQ-LIKE YJBQ-LIKE YJBQ-LIKE -	N
G10_comp11712_c0_seq1	438	hypothetical upf0047 protein in chromosome i	3010735	1VE0	YJBQ-LIKE YJBQ-LIKE UNMATCHED -	N
G10_comp11712_c0_seq1	438	hypothetical upf0047 protein in chromosome i	109539	1XBF	YJBQ-LIKE YJBQ-LIKE YJBQ-LIKE -	N
G10_comp11712_c0_seq1	438	hypothetical upf0047 protein in chromosome i	109538	1XBF	YJBQ-LIKE YJBQ-LIKE YJBQ-LIKE -	N
G10_comp11712_c0_seq1	438	hypothetical upf0047 protein in chromosome i	113675	1VMF	YJBQ-LIKE YJBQ-LIKE YJBQ-LIKE -	N
G10_comp11712_c0_seq1	438	hypothetical upf0047 protein in chromosome i	113674	1VMF	YJBQ-LIKE YJBQ-LIKE YJBQ-LIKE -	N
G10_comp11712_c0_seq1	438	hypothetical upf0047 protein in chromosome i	113673	1VMF	YJBQ-LIKE YJBQ-LIKE YJBQ-LIKE -	N
G10_comp11712_c0_seq1	438	hypothetical upf0047 protein in chromosome i	4131351	1XBF	NAD(P)-BINDING ROSSMANN-FOLD DOMAINS NAD(P)-BINDING ROSSMANN-FOLD DOMAINS AMINOACID DEHYDROGENASE-LIKE C-TERMINAL DOMAIN (HOMO MULTIMER) -	N
G10_comp11712_c0_seq1	438	hypothetical upf0047 protein in chromosome i	113956	1VPH	YJBQ-LIKE YJBQ-LIKE YJBQ-LIKE -	N
G10_comp11712_c0_seq1	438	hypothetical upf0047 protein in chromosome i	113960	1VPH	YJBQ-LIKE YJBQ-LIKE YJBQ-LIKE -	N
G10_comp11712_c0_seq1	438	hypothetical upf0047 protein in chromosome i	113959	1VPH	YJBQ-LIKE YJBQ-LIKE YJBQ-LIKE -	N
G10_comp11712_c0_seq1	438	hypothetical upf0047 protein in chromosome i	113958	1VPH	YJBQ-LIKE YJBQ-LIKE YJBQ-LIKE -	N
G10_comp11712_c0_seq1	438	hypothetical upf0047 protein in chromosome i	113957	1VPH	YJBQ-LIKE YJBQ-LIKE YJBQ-LIKE -	N
G10_comp11712_c0_seq1	438	hypothetical upf0047 protein in chromosome i	113955	1VPH	YJBQ-LIKE YJBQ-LIKE YJBQ-LIKE -	N
G10_comp11712_c0_seq1	438	hypothetical upf0047 protein in chromosome i	4200998	1VMF	UNMATCHED UNMATCHED UNMATCHED 1VMF HOMO -	N
G10_comp11712_c0_seq1	438	hypothetical upf0047 protein in chromosome i	3170499	2P6C	YJBQ-LIKE YJBQ-LIKE UNMATCHED -	N
G10_comp11712_c0_seq1	438	hypothetical upf0047 protein in chromosome i	4214212	1VPH	UNMATCHED UNMATCHED UNMATCHED 1VPH HOMO -	N
G10_comp11712_c0_seq1	438	hypothetical upf0047 protein in chromosome i	4129662	1VPH	UNMATCHED UNMATCHED UNMATCHED 1VPH HOMO -	N
G10_comp11712_c0_seq1	438	hypothetical upf0047 protein in chromosome i	109540	1XBF	YJBQ-LIKE YJBQ-LIKE YJBQ-LIKE -	N
G10_comp11712_c0_seq1	438	hypothetical upf0047 protein in chromosome i	113679	1VMJ	YJBQ-LIKE YJBQ-LIKE YJBQ-LIKE -	N
G10_comp11098_c0_seq1	555	trapp complex subunit trs31	145643	2J3W	LIGAND-BINDING DOMAIN IN THE NO SIGNALLING AND GOLGI TRANSPORT LIGAND-BINDING DOMAIN IN THE NO SIGNALLING AND GOLGI TRANSPORT TRAPP COMPONENTS	Y
G10_comp11098_c0_seq1	555	trapp complex subunit trs31	145644	2J3W	LIGAND-BINDING DOMAIN IN THE NO SIGNALLING AND GOLGI TRANSPORT LIGAND-BINDING DOMAIN IN THE NO SIGNALLING AND GOLGI TRANSPORT TRAPP COMPONENTS	Y
G10_comp11098_c0_seq1	555	trapp complex subunit trs31	3130002	2J3R	LIGAND-BINDING DOMAIN IN THE NO SIGNALLING AND GOLGI TRANSPORT LIGAND-BINDING DOMAIN IN THE NO SIGNALLING AND GOLGI TRANSPORT TRAPP COMPONENTS	N
G10_comp11098_c0_seq1	555	trapp complex subunit trs31	4136669	2J3R	UNMATCHED UNMATCHED UNMATCHED 2J3R HETERO -	Y
G10_comp11098_c0_seq1	555	trapp complex subunit trs31	4188837	2J3W	UNMATCHED UNMATCHED UNMATCHED 2J3W HETERO	Y
G10_comp11098_c0_seq1	555	trapp complex subunit trs31	4140724	2J3W	UNMATCHED UNMATCHED UNMATCHED 2J3W HETERO	Y
G10_comp10721_c0_seq1	772	clan family metacaspase-like cysteine peptidase	3320146	3BIJ	PFAM PFAM PFAM PEPTIDASE_C14	Y
G10_comp10721_c0_seq1	772	clan family metacaspase-like cysteine peptidase	4244287	3BIJ	UNMATCHED UNMATCHED UNMATCHED 3BIJ HOMO	Y
G10_comp10721_c0_seq1	772	clan family metacaspase-like cysteine peptidase	3320145	3BIJ	PFAM PFAM PFAM FBPASE_GLPX -	N
G10_comp10512_c0_seq1	1227	glk1_triva ame: full=glucokinase 1 ame: full=glucose kinase 1 ame: full=hexokinase-1 gi	3180529	2Q2R	PFAM PFAM PFAM GLUCOKINASE	Y
G10_comp10512_c0_seq1	1227	glk1_triva ame: full=glucokinase 1 ame: full=glucose kinase 1 ame: full=hexokinase-1 gi	4269902	2Q2R	UNMATCHED UNMATCHED UNMATCHED 2Q2R HOMO	Y
G10_comp10129_c0_seq1	299	dna-directed rna polymerases and iii subunit rpabc5-like	4122999	3H0G	DNA/RNA-BINDING 3-HELICAL BUNDLE RNA POLYMERASE SUBUNIT RPB10 RNA POLYMERASE SUBUNIT RPB10 -	N
G10_comp10129_c0_seq1	299	dna-directed rna polymerases and iii subunit rpabc5-like	4264674	3H0G	DNA/RNA-BINDING 3-HELICAL BUNDLE RNA POLYMERASE SUBUNIT RPB10 RNA POLYMERASE SUBUNIT RPB10 -	N
G10_comp10129_c0_seq1	299	dna-directed rna polymerases and iii subunit rpabc5-like	3460172	3HKZ	DNA/RNA-BINDING 3-HELICAL BUNDLE RNA POLYMERASE SUBUNIT RPB10 UNMATCHED -	N
G10_comp10129_c0_seq1	299	dna-directed rna polymerases and iii subunit rpabc5-like	3170947	2PMZ	DNA/RNA-BINDING 3-HELICAL BUNDLE RNA POLYMERASE SUBUNIT RPB10 UNMATCHED -	N
G10_comp10129_c0_seq1	299	dna-directed rna polymerases and iii subunit rpabc5-like	3590678	2Y0S	DNA/RNA-BINDING 3-HELICAL BUNDLE RNA POLYMERASE SUBUNIT RPB10 UNMATCHED -	N
G10_comp10129_c0_seq1	299	dna-directed rna polymerases and iii subunit rpabc5-like	3240054	2WB1	DNA/RNA-BINDING 3-HELICAL BUNDLE RNA POLYMERASE SUBUNIT RPB10 UNMATCHED -	N
G10_comp10129_c0_seq1	299	dna-directed rna polymerases and iii subunit rpabc5-like	3240009	2WAQ	DNA/RNA-BINDING 3-HELICAL BUNDLE RNA POLYMERASE SUBUNIT RPB10 UNMATCHED -	N
G10_comp10129_c0_seq1	299	dna-directed rna polymerases and iii subunit rpabc5-like	112761	1TWH	DNA/RNA-BINDING 3-HELICAL BUNDLE RNA POLYMERASE SUBUNIT RPB10 RNA POLYMERASE SUBUNIT RPB10 -	N
G10_comp10129_c0_seq1	299	dna-directed rna polymerases and iii subunit rpabc5-like	112748	1TWG	DNA/RNA-BINDING 3-HELICAL BUNDLE RNA POLYMERASE SUBUNIT RPB10 RNA POLYMERASE SUBUNIT RPB10 -	N
G10_comp10129_c0_seq1	299	dna-directed rna polymerases and iii subunit rpabc5-like	112721	1TWC	DNA/RNA-BINDING 3-HELICAL BUNDLE RNA POLYMERASE SUBUNIT RPB10 RNA POLYMERASE SUBUNIT RPB10 -	N
G10_comp10129_c0_seq1	299	dna-directed rna polymerases and iii subunit rpabc5-like	112706	1TWA	DNA/RNA-BINDING 3-HELICAL BUNDLE RNA POLYMERASE SUBUNIT RPB10 RNA POLYMERASE SUBUNIT RPB10 -	N
G10_comp10129_c0_seq1	299	dna-directed rna polymerases and iii subunit rpabc5-like	3700750	3S2D	DNA/RNA-BINDING 3-HELICAL BUNDLE RNA POLYMERASE SUBUNIT RPB10 UNMATCHED -	N
G10_comp10129_c0_seq1	299	dna-directed rna polymerases and iii subunit rpabc5-like	3700770	3S2H	DNA/RNA-BINDING 3-HELICAL BUNDLE RNA POLYMERASE SUBUNIT RPB10 UNMATCHED -	N
G10_comp10129_c0_seq1	299	dna-directed rna polymerases and iii subunit rpabc5-like	3540537	3M4O	DNA/RNA-BINDING 3-HELICAL BUNDLE RNA POLYMERASE SUBUNIT RPB10 UNMATCHED -	N
G10_comp10129_c0_seq1	299	dna-directed rna polymerases and iii subunit rpabc5-like	3490616	3K1F	DNA/RNA-BINDING 3-HELICAL BUNDLE RNA POLYMERASE SUBUNIT RPB10 UNMATCHED -	N
G10_comp10129_c0_seq1	299	dna-directed rna polymerases and iii subunit rpabc5-like	3540490	3M3Y	DNA/RNA-BINDING 3-HELICAL BUNDLE RNA POLYMERASE SUBUNIT RPB10 UNMATCHED -	N
G10_comp10129_c0_seq1	299	dna-directed rna polymerases and iii subunit rpabc5-like	4258512	4A3C	DNA/RNA-BINDING 3-HELICAL BUNDLE RNA POLYMERASE SUBUNIT RPB10 RNA POLYMERASE SUBUNIT RPB10 -	N
G10_comp10129_c0_seq1	299	dna-directed rna polymerases and iii subunit rpabc5-like	3500012	3K7A	DNA/RNA-BINDING 3-HELICAL BUNDLE RNA POLYMERASE SUBUNIT RPB10 UNMATCHED -	N
G10_comp10129_c0_seq1	299	dna-directed rna polymerases and iii subunit rpabc5-like	3700513	3RZO	DNA/RNA-BINDING 3-HELICAL BUNDLE RNA POLYMERASE SUBUNIT RPB10 UNMATCHED -	N
G10_comp10129_c0_seq1	299	dna-directed rna polymerases and iii subunit rpabc5-like	3700573	3S15	DNA/RNA-BINDING 3-HELICAL BUNDLE RNA POLYMERASE SUBUNIT RPB10 UNMATCHED -	N
G10_comp10122_c0_seq1	667	rna annealing protein	132303	2ERR	FERREDOXIN-LIKE RNA-BINDING DOMAIN RBD CANONICAL RBD -	N
G10_comp10122_c0_seq1	667	rna annealing protein	130714	2CQ3	FERREDOXIN-LIKE RNA-BINDING DOMAIN RBD CANONICAL RBD -	N
